# Supplementary material for: Epigenetically Controlled ZEB2 Expression Promotes the Cytotoxic Potential of CMV‐Specific CD8+ T Cells
Source: Eur J Immunol. 2025 Nov 6;55(11):e70084. doi: 10.1002/eji.70084 (PMC12590920; doi:10.1002/eji.70084)
Supplement: Supplementary file 1 — Supporting Information file 1: eji70084‐sup‐0001‐Table.xlsx [file EJI-55-e70084-s002.xlsx]

## Sheet: study vs. control
Name	Chromosome	Region	Max group mean	Log₂ fold change	Fold change	P-value	FDR p-value	Bonferroni	Gene ID	ENSEMBL	Biotype
gene:ENSG00000273217	5	complement(131425891..131796983)	0.200619	7.35669	163.902	8.33683e-05	0.00127431	1	ENSG00000273217	ENSG00000273217	protein_coding
PRSS53	16	complement(31083437..31089628)	0.338937	6.5709	95.0687	0.000312379	0.00373783	1	ENSG00000151006	ENSG00000151006	protein_coding
GOLGA8Q	15	30552050..30565684	0.129981	6.47078	88.6947	0.000407788	0.00460438	1	ENSG00000178115	ENSG00000178115	protein_coding
BORCS7-ASMT	10	102854272..102901899	0.167979	5.90246	59.8158	0.00161996	0.0141589	1	ENSG00000270316	ENSG00000270316	protein_coding
gene:ENSG00000256349	11	66509079..66533613	0.109854	5.67586	51.1217	0.00243833	0.0192314	1	ENSG00000256349	ENSG00000256349	protein_coding
gene:ENSG00000284976	9	137217494..137219361	0.20029	5.63221	49.5979	0.00259528	0.0201619	1	ENSG00000284976	ENSG00000284976	protein_coding
ARHGAP19-SLIT1	10	complement(97153045..97292637)	0.137007	5.10938	34.5204	0.00493316	0.0330596	1	ENSG00000269891	ENSG00000269891	protein_coding
GOLGA8T	15	30135051..30148748	0.0453859	4.99918	31.9818	0.00384798	0.0274219	1	ENSG00000261247	ENSG00000261247	protein_coding
PRSS2	7	142760398..142774564	0.317573	4.09093	17.0409	0.000959802	0.00929486	1	ENSG00000275896	ENSG00000275896	protein_coding
BHMT	5	79111809..79132288	0.110592	3.9941	15.9347	0.000808314	0.0080129	1	ENSG00000145692	ENSG00000145692	protein_coding
DOCK1	10	126905409..127452517	0.0448207	3.56328	11.821	0.000390158	0.00445395	1	ENSG00000150760	ENSG00000150760	protein_coding
ANXA8	10	complement(47460162..47484158)	0.106886	3.4936	11.2637	0.000191231	0.0025142	1	ENSG00000265190	ENSG00000265190	protein_coding
HRH4	18	24460637..24479961	0.199701	3.46782	11.0642	2.6331e-07	1.03418e-05	0.00485097	ENSG00000134489	ENSG00000134489	protein_coding
gene:ENSG00000271793	6	complement(85504776..85678733)	0.152224	3.31729	9.96793	0.000301966	0.00362312	1	ENSG00000271793	ENSG00000271793	protein_coding
TMEM213	7	138797952..138838101	0.138274	2.82563	7.08925	9.98609e-06	0.000226829	0.183974	ENSG00000214128	ENSG00000214128	protein_coding
MSMP	9	complement(35752990..35756613)	0.467304	2.81	7.01285	0.000574573	0.00605154	1	ENSG00000215183	ENSG00000215183	protein_coding
PNPLA5	22	complement(43879678..43892013)	0.251667	2.77696	6.85407	1.99285e-05	0.000397391	0.367142	ENSG00000100341	ENSG00000100341	protein_coding
FRMPD3	X	107449652..107605255	0.0877636	2.69297	6.46643	2.53262e-06	7.07946e-05	0.0466584	ENSG00000147234	ENSG00000147234	protein_coding
MAK	6	complement(10762723..10838553)	0.0537334	2.66436	6.33944	0.00612358	0.0387286	1	ENSG00000111837	ENSG00000111837	protein_coding
IL2	4	complement(122451470..122456725)	0.446549	2.51109	5.70051	0.000483451	0.00523761	1	ENSG00000109471	ENSG00000109471	protein_coding
S100A14	1	complement(153614255..153616986)	0.358454	2.50134	5.66211	0.00117464	0.0109057	1	ENSG00000189334	ENSG00000189334	protein_coding
OPCML	11	complement(132414977..133532501)	0.0947798	2.41105	5.3186	0.000346808	0.00405454	1	ENSG00000183715	ENSG00000183715	protein_coding
P3R3URF-PIK3R3	1	complement(46043661..46176488)	0.484336	2.37228	5.17758	0.00526156	0.0344712	1	ENSG00000278139	ENSG00000278139	protein_coding
JCHAIN	4	complement(70655541..70681817)	0.669326	2.33369	5.04094	3.00504e-05	0.000557657	0.553618	ENSG00000132465	ENSG00000132465	protein_coding
SMIM43	4	complement(121758881..121765427)	1.2954	2.33219	5.0357	1.49487e-11	1.65653e-09	2.75401e-07	ENSG00000164112	ENSG00000164112	protein_coding
gene:ENSG00000285330	4	complement(109713916..109801999)	0.194246	2.29916	4.9217	0.00606661	0.038431	1	ENSG00000285330	ENSG00000285330	protein_coding
CYP2B6	19	40991282..41018398	0.310228	2.27246	4.83147	6.88489e-06	0.000166634	0.12684	ENSG00000197408	ENSG00000197408	protein_coding
PLGLB2	2	87748087..87759476	0.133751	2.24456	4.73893	0.00207276	0.0169246	1	ENSG00000125551	ENSG00000125551	protein_coding
FAM149A	4	186104419..186175337	0.0556125	2.22553	4.67684	0.000579923	0.00609961	1	ENSG00000109794	ENSG00000109794	protein_coding
EPHB1	3	134795260..135260467	0.343247	2.21166	4.63209	4.25246e-07	1.53782e-05	0.00783431	ENSG00000154928	ENSG00000154928	protein_coding
SLC6A17	1	110150494..110202202	0.037324	2.16026	4.46995	0.00712969	0.0435472	1	ENSG00000197106	ENSG00000197106	protein_coding
BIVM-ERCC5	13	102799110..102875994	1.47841	2.13999	4.40758	0.00519796	0.03417	1	ENSG00000270181	ENSG00000270181	protein_coding
ST6GALNAC3	1	76074746..76634603	0.0290915	2.12955	4.37582	0.00770201	0.0460992	1	ENSG00000184005	ENSG00000184005	protein_coding
PACSIN1	6	34466061..34535229	4.86679	2.10722	4.30861	6.69363e-28	6.49031e-25	1.23317e-23	ENSG00000124507	ENSG00000124507	protein_coding
EPGN	4	74308470..74316789	0.108102	2.06841	4.19424	0.00170531	0.0147174	1	ENSG00000182585	ENSG00000182585	protein_coding
FXYD6-FXYD2	11	complement(117820163..117876667)	0.347463	2.06352	4.18004	0.00327934	0.024146	1	ENSG00000255245	ENSG00000255245	protein_coding
CLEC7A	12	complement(10116777..10130258)	0.185589	2.05816	4.16456	0.00152709	0.0135534	1	ENSG00000172243	ENSG00000172243	protein_coding
CXCL10	4	complement(76021118..76023497)	5.90215	2.05233	4.14775	3.30385e-17	1.00502e-14	6.08668e-13	ENSG00000169245	ENSG00000169245	protein_coding
CPVL	7	complement(28995235..29195451)	0.969449	1.89522	3.71978	1.45501e-10	1.29907e-08	2.68057e-06	ENSG00000106066	ENSG00000106066	protein_coding
CFI	4	complement(109731008..109802150)	0.158732	1.87075	3.65723	0.00406671	0.0285738	1	ENSG00000205403	ENSG00000205403	protein_coding
gene:ENSG00000286165	2	189661519..189667881	0.460461	1.87019	3.6558	0.00457437	0.0312905	1	ENSG00000286165	ENSG00000286165	protein_coding
LTB	6	complement(31580525..31582522)	1113.71	1.85098	3.60746	8.54089e-65	6.62517e-61	1.57349e-60	ENSG00000227507	ENSG00000227507	protein_coding
DIRAS3	1	complement(68045886..68051717)	0.229244	1.82243	3.53677	0.00318877	0.0236928	1	ENSG00000162595	ENSG00000162595	protein_coding
GZMK	5	55024256..55034570	550.301	1.79718	3.47539	1.32123e-228	2.04976e-224	2.43411e-224	ENSG00000113088	ENSG00000113088	protein_coding
GPR101	X	complement(137023929..137033995)	0.186804	1.78602	3.44862	8.4081e-05	0.00128389	1	ENSG00000165370	ENSG00000165370	protein_coding
C11orf86	11	66975277..66977009	0.653497	1.78494	3.44603	0.00111536	0.0104595	1	ENSG00000173237	ENSG00000173237	protein_coding
KRTAP29-1	17	complement(41301826..41302851)	0.317042	1.78241	3.43999	0.00480722	0.032404	1	ENSG00000212658	ENSG00000212658	protein_coding
NMU	4	complement(55595229..55636698)	1.3671	1.771	3.4129	4.83922e-05	0.000820499	0.89153	ENSG00000109255	ENSG00000109255	protein_coding
C1QTNF3-AMACR	5	complement(33987174..34124528)	0.709285	1.75828	3.38295	0.00232504	0.0185358	1	ENSG00000273294	ENSG00000273294	protein_coding
SGSM1	22	24806169..24927578	0.126001	1.736	3.33111	0.000471878	0.00513374	1	ENSG00000167037	ENSG00000167037	protein_coding
CEMIP	15	80779343..80951776	0.0746537	1.71213	3.27644	0.00369105	0.0264984	1	ENSG00000103888	ENSG00000103888	protein_coding
PP2D1	3	complement(19979961..20012267)	0.230462	1.7074	3.26571	0.000957016	0.00927946	1	ENSG00000183977	ENSG00000183977	protein_coding
GBP6	1	89364059..89388160	0.304936	1.69303	3.23335	4.39218e-05	0.000759647	0.809171	ENSG00000183347	ENSG00000183347	protein_coding
CDH1	16	68737292..68835537	0.453456	1.68603	3.2177	2.5836e-06	7.15753e-05	0.0475976	ENSG00000039068	ENSG00000039068	protein_coding
CDC20B	5	complement(55112971..55173177)	0.1314	1.68397	3.21311	0.00181791	0.0153444	1	ENSG00000164287	ENSG00000164287	protein_coding
ARHGAP44	17	12789498..12991643	0.0930924	1.68326	3.21153	0.00332797	0.0243884	1	ENSG00000006740	ENSG00000006740	protein_coding
GPR34	X	41688973..41697275	0.244947	1.65105	3.14061	0.00318144	0.0236596	1	ENSG00000171659	ENSG00000171659	protein_coding
OR2A7	7	complement(144257663..144264792)	0.381563	1.6055	3.04302	0.000171939	0.00231149	1	ENSG00000243896	ENSG00000243896	protein_coding
LRRC32	11	complement(76657524..76670747)	3.64294	1.58974	3.00996	3.88761e-12	4.63941e-10	7.16214e-08	ENSG00000137507	ENSG00000137507	protein_coding
OSBPL1A	18	complement(24162045..24397880)	0.549013	1.56389	2.9565	6.06861e-07	2.06466e-05	0.0111802	ENSG00000141447	ENSG00000141447	protein_coding
ITGA6	2	172427354..172506459	0.66102	1.52287	2.87362	2.09328e-07	8.45708e-06	0.00385646	ENSG00000091409	ENSG00000091409	protein_coding
CFAP44	3	complement(113286930..113441610)	0.0576566	1.50987	2.84784	0.00178523	0.015118	1	ENSG00000206530	ENSG00000206530	protein_coding
RIMS3	1	complement(40620680..40665682)	18.177	1.50432	2.8369	6.70424e-49	2.08019e-45	1.23512e-44	ENSG00000117016	ENSG00000117016	protein_coding
PLXNA2	1	complement(208022242..208244384)	0.0774162	1.49907	2.82661	0.0014972	0.013322	1	ENSG00000076356	ENSG00000076356	protein_coding
RLBP1	15	complement(89209869..89221614)	0.271653	1.49864	2.82577	0.00612202	0.0387286	1	ENSG00000140522	ENSG00000140522	protein_coding
MPO	17	complement(58269855..58280935)	3.36992	1.49107	2.81097	4.62981e-13	6.72376e-11	8.5295e-09	ENSG00000005381	ENSG00000005381	protein_coding
SLC13A3	20	complement(46557823..46684467)	0.136853	1.48977	2.80844	0.00749247	0.0452454	1	ENSG00000158296	ENSG00000158296	protein_coding
HEMGN	9	complement(97926791..97944856)	0.374849	1.48915	2.80723	0.00189248	0.0158531	1	ENSG00000136929	ENSG00000136929	protein_coding
ATP8A2	13	25371974..26025851	0.143335	1.48311	2.79551	1.40314e-05	0.000299838	0.2585	ENSG00000132932	ENSG00000132932	protein_coding
LINGO1	15	complement(77613027..77820900)	0.106727	1.47816	2.78594	0.00638944	0.0398896	1	ENSG00000169783	ENSG00000169783	protein_coding
GPNMB	7	23235967..23275108	0.191253	1.46123	2.75343	0.00233565	0.0186012	1	ENSG00000136235	ENSG00000136235	protein_coding
FXYD2	11	complement(117800844..117828698)	13.02	1.44382	2.7204	5.65953e-17	1.54038e-14	1.04265e-12	ENSG00000137731	ENSG00000137731	protein_coding
IL4	5	132673986..132682678	3.66771	1.41724	2.67074	1.2554e-06	3.91877e-05	0.0231283	ENSG00000113520	ENSG00000113520	protein_coding
CAPN11	6	44158811..44184401	0.229578	1.40114	2.64109	0.00376732	0.0269462	1	ENSG00000137225	ENSG00000137225	protein_coding
LGI2	4	complement(24998847..25030946)	0.106712	1.38967	2.62018	0.0084884	0.0496004	1	ENSG00000153012	ENSG00000153012	protein_coding
FOXD4L1	2	113498665..113501150	0.290756	1.38313	2.60834	0.00689136	0.0423906	1	ENSG00000184492	ENSG00000184492	protein_coding
NEK8	17	28725897..28743455	2.0869	1.38018	2.60301	8.51415e-12	9.71239e-10	1.56856e-07	ENSG00000160602	ENSG00000160602	protein_coding
ESM1	5	complement(54977867..55022671)	1.92103	1.37926	2.60134	1.04373e-09	7.6741e-08	1.92286e-05	ENSG00000164283	ENSG00000164283	protein_coding
LGMN	14	complement(92703807..92748679)	12.7667	1.36544	2.57655	5.68984e-39	9.80802e-36	1.04824e-34	ENSG00000100600	ENSG00000100600	protein_coding
RIMS2	8	103500610..104254430	0.0653621	1.3566	2.56082	0.00144266	0.0129298	1	ENSG00000176406	ENSG00000176406	protein_coding
AQP3	9	complement(33441156..33447596)	32.5253	1.34268	2.53622	2.88134e-11	2.98007e-09	5.30829e-07	ENSG00000165272	ENSG00000165272	protein_coding
HNF1B	17	complement(37686431..37745059)	0.65672	1.33467	2.52218	0.00354108	0.0256233	1	ENSG00000275410	ENSG00000275410	protein_coding
FILIP1L	3	complement(99828811..100114513)	4.24145	1.32534	2.50591	2.76994e-28	2.86486e-25	5.10306e-24	ENSG00000168386	ENSG00000168386	protein_coding
EPHA1	7	complement(143390289..143408856)	0.358758	1.31898	2.49489	0.00172795	0.0148325	1	ENSG00000146904	ENSG00000146904	protein_coding
KBTBD11	8	1973677..2006936	0.189079	1.31052	2.4803	0.000852091	0.00839323	1	ENSG00000176595	ENSG00000176595	protein_coding
CCR3	3	46130890..46266706	1.31626	1.30776	2.47557	0.000216774	0.00277936	1	ENSG00000183625	ENSG00000183625	protein_coding
TNFRSF19	13	23570370..23676104	0.4429	1.30678	2.47389	0.000442993	0.00487656	1	ENSG00000127863	ENSG00000127863	protein_coding
LGALS14	19	39704481..39709444	0.980105	1.30572	2.47206	0.00130274	0.0118677	1	ENSG00000006659	ENSG00000006659	protein_coding
GNB4	3	complement(179396088..179451476)	1.91566	1.30242	2.46642	1.18577e-16	2.9671e-14	2.18454e-12	ENSG00000114450	ENSG00000114450	protein_coding
GPR87	3	complement(151294086..151316820)	2.502	1.28875	2.44316	1.24549e-05	0.000271003	0.229456	ENSG00000138271	ENSG00000138271	protein_coding
PAX5	9	complement(36833269..37034268)	0.0657227	1.27982	2.42809	0.00493516	0.0330596	1	ENSG00000196092	ENSG00000196092	protein_coding
CNTNAP1	17	42682531..42699993	0.671361	1.27675	2.42292	2.36805e-06	6.7377e-05	0.0436267	ENSG00000108797	ENSG00000108797	protein_coding
gene:ENSG00000249141	6	complement(166858094..166956124)	1.73979	1.27036	2.41222	0.00803922	0.047676	1	ENSG00000249141	ENSG00000249141	protein_coding
ART3	4	76011184..76114048	0.524257	1.26085	2.39636	0.000120732	0.00171838	1	ENSG00000156219	ENSG00000156219	protein_coding
CEBPD	8	complement(47736913..47738164)	1.95008	1.2597	2.39446	0.000463412	0.00505628	1	ENSG00000221869	ENSG00000221869	protein_coding
TRPM6	9	complement(74722495..74888094)	0.1218	1.24445	2.36929	0.00772702	0.0461777	1	ENSG00000119121	ENSG00000119121	protein_coding
ARNT2	15	80404350..80597933	0.279207	1.24372	2.36808	0.000876903	0.00861029	1	ENSG00000172379	ENSG00000172379	protein_coding
ZNF594	17	complement(5179535..5191868)	0.402202	1.2426	2.36625	3.31158e-05	0.000604422	0.610092	ENSG00000180626	ENSG00000180626	protein_coding
TSHR	14	80954989..81146306	0.427472	1.2344	2.35284	1.17949e-05	0.000260292	0.217297	ENSG00000165409	ENSG00000165409	protein_coding
CPNE5	6	complement(36740775..36839444)	1.74702	1.23396	2.35211	5.7716e-09	3.48407e-07	0.00010633	ENSG00000124772	ENSG00000124772	protein_coding
CLNK	4	complement(10486395..10684768)	0.744699	1.22651	2.34001	8.41228e-07	2.765e-05	0.0154979	ENSG00000109684	ENSG00000109684	protein_coding
TMPRSS11E	4	68447463..68497604	5.13051	1.22378	2.33557	1.38259e-09	9.8392e-08	2.54714e-05	ENSG00000087128	ENSG00000087128	protein_coding
CCR2	3	46353864..46360940	57.9191	1.21334	2.31874	4.55556e-22	2.61759e-19	8.3927e-18	ENSG00000121807	ENSG00000121807	protein_coding
FAM110C	2	complement(38814..46870)	4.78085	1.19754	2.29349	3.12058e-13	4.70025e-11	5.74904e-09	ENSG00000184731	ENSG00000184731	protein_coding
DPY19L2	12	complement(63558913..63668939)	0.155753	1.19446	2.28858	0.00540744	0.0351597	1	ENSG00000177990	ENSG00000177990	protein_coding
TSPAN18	11	44726465..44932423	0.329948	1.1916	2.28406	0.00073004	0.0073449	1	ENSG00000157570	ENSG00000157570	protein_coding
LRG1	19	complement(4536402..4540036)	0.33294	1.19148	2.28387	0.00633989	0.0397242	1	ENSG00000171236	ENSG00000171236	protein_coding
SMPD3	16	complement(68358327..68448508)	0.663182	1.16521	2.24266	2.8879e-05	0.000539793	0.532037	ENSG00000103056	ENSG00000103056	protein_coding
ANKS1B	12	complement(98726457..99984936)	0.486644	1.14306	2.20849	4.1279e-07	1.5054e-05	0.00760482	ENSG00000185046	ENSG00000185046	protein_coding
EPHB3	3	184561785..184582408	4.20205	1.13669	2.19875	1.37521e-11	1.54601e-09	2.53355e-07	ENSG00000182580	ENSG00000182580	protein_coding
CCR1	3	complement(46201711..46208313)	7.52157	1.12644	2.18319	5.01468e-17	1.38925e-14	9.23854e-13	ENSG00000163823	ENSG00000163823	protein_coding
MAP7	6	complement(136342281..136550819)	1.22736	1.11889	2.1718	6.12792e-07	2.07573e-05	0.0112895	ENSG00000135525	ENSG00000135525	protein_coding
CPNE7	16	89575758..89597246	3.33027	1.11823	2.1708	8.77888e-07	2.8794e-05	0.0161733	ENSG00000178773	ENSG00000178773	protein_coding
SSTR3	22	complement(37204237..37212477)	0.782347	1.10971	2.15803	3.65535e-05	0.000650335	0.673426	ENSG00000278195	ENSG00000278195	protein_coding
ENPEP	4	110365733..110565285	0.423596	1.1021	2.14667	7.39901e-05	0.00115394	1	ENSG00000138792	ENSG00000138792	protein_coding
MB	22	complement(35606764..35637951)	29.7432	1.09502	2.13617	8.36727e-17	2.1635e-14	1.5415e-12	ENSG00000198125	ENSG00000198125	protein_coding
IGF1	12	complement(102395874..102481744)	1.31224	1.08977	2.12839	2.67776e-07	1.04642e-05	0.00493324	ENSG00000017427	ENSG00000017427	protein_coding
BICC1	10	58512872..58831435	0.358777	1.07593	2.10808	0.00246758	0.0194226	1	ENSG00000122870	ENSG00000122870	protein_coding
CCR4	3	32951644..32956349	165.66	1.07139	2.10145	1.4824e-45	2.87475e-42	2.73103e-41	ENSG00000183813	ENSG00000183813	protein_coding
SPINK2	4	complement(56809860..56821742)	9.13445	1.06667	2.09459	5.54885e-05	0.000918728	1	ENSG00000128040	ENSG00000128040	protein_coding
PI16	6	36948263..36964837	11.6379	1.05814	2.08225	2.93145e-06	7.96472e-05	0.0540061	ENSG00000164530	ENSG00000164530	protein_coding
P2RY14	3	complement(151212117..151278542)	6.39274	1.05215	2.07361	8.07971e-17	2.16118e-14	1.48852e-12	ENSG00000174944	ENSG00000174944	protein_coding
RHOU	1	228735479..228746664	1.16188	1.04939	2.06966	2.81951e-05	0.000531143	0.519438	ENSG00000116574	ENSG00000116574	protein_coding
SNCB	5	complement(176620082..176630556)	2.8601	1.04291	2.06038	5.51292e-05	0.000914732	1	ENSG00000074317	ENSG00000074317	protein_coding
LY6G5B	6	31669976..31673776	0.382281	1.0375	2.05267	0.00715915	0.0436413	1	ENSG00000240053	ENSG00000240053	protein_coding
CHRNA6	8	complement(42752620..42796392)	3.34099	1.02693	2.03768	1.71421e-06	5.13403e-05	0.0315809	ENSG00000147434	ENSG00000147434	protein_coding
GJB6	13	complement(20221962..20232365)	2.33744	1.02199	2.03072	1.02451e-07	4.40285e-06	0.00188746	ENSG00000121742	ENSG00000121742	protein_coding
ZNF66	19	20776304..20809995	0.198926	1.01279	2.01781	0.00739638	0.0448758	1	ENSG00000160229	ENSG00000160229	protein_coding
CCR10	17	complement(42678889..42683917)	3.70084	1.01213	2.01688	9.56329e-06	0.0002198	0.176185	ENSG00000184451	ENSG00000184451	protein_coding
GTF2IRD1	7	74453790..74602605	0.838145	1.00172	2.00238	3.78729e-06	9.95472e-05	0.0697732	ENSG00000006704	ENSG00000006704	protein_coding
RLN2	9	complement(5299864..5304716)	2.66166	0.991077	1.98767	0.00127851	0.0116744	1	ENSG00000107014	ENSG00000107014	protein_coding
USP43	17	9644698..9729687	0.40542	0.987731	1.98306	0.00418063	0.0292034	1	ENSG00000154914	ENSG00000154914	protein_coding
BFSP1	20	complement(17493905..17569220)	1.32388	0.985072	1.97941	0.000177649	0.00236977	1	ENSG00000125864	ENSG00000125864	protein_coding
IL21	4	complement(122610108..122621066)	0.85903	0.978212	1.97002	0.000423708	0.00472567	1	ENSG00000138684	ENSG00000138684	protein_coding
SYNJ2BP-COX16	14	complement(70326064..70417074)	9.24987	0.966977	1.95474	6.00267e-07	2.05122e-05	0.0110587	ENSG00000258644	ENSG00000258644	protein_coding
HKDC1	10	69220332..69267552	0.368205	0.959173	1.9442	0.00315406	0.0235251	1	ENSG00000156510	ENSG00000156510	protein_coding
MAGI1	3	complement(65353525..66038918)	1.00787	0.958109	1.94276	5.73239e-05	0.000939095	1	ENSG00000151276	ENSG00000151276	protein_coding
HTRA1	10	122458551..122514907	1.29138	0.952975	1.93586	0.000511818	0.00547232	1	ENSG00000166033	ENSG00000166033	protein_coding
ZNF469	16	88382959..88440757	0.349788	0.946789	1.92758	1.14261e-05	0.000253596	0.210502	ENSG00000225614	ENSG00000225614	protein_coding
TMEM30B	14	complement(61277370..61281761)	1.11772	0.936946	1.91447	3.47004e-05	0.000625979	0.639286	ENSG00000182107	ENSG00000182107	protein_coding
PIWIL2	8	22275316..22357568	2.11138	0.934563	1.91131	3.63622e-06	9.64313e-05	0.0669901	ENSG00000197181	ENSG00000197181	protein_coding
CCR8	3	39329709..39333680	99.9179	0.934455	1.91117	3.8559e-17	1.10779e-14	7.10372e-13	ENSG00000179934	ENSG00000179934	protein_coding
EML5	14	complement(88612431..88792953)	0.538327	0.927644	1.90217	1.02866e-05	0.000232296	0.189511	ENSG00000165521	ENSG00000165521	protein_coding
CCDC80	3	complement(112596797..112649530)	0.132148	0.921445	1.89401	0.00766667	0.0459796	1	ENSG00000091986	ENSG00000091986	protein_coding
BIK	22	43110750..43129712	4.20882	0.918417	1.89004	1.89416e-05	0.000383094	0.348961	ENSG00000100290	ENSG00000100290	protein_coding
RAB19	7	140404058..140427974	1.91557	0.914931	1.88548	4.63144e-05	0.000794825	0.853251	ENSG00000146955	ENSG00000146955	protein_coding
CCR5	3	46370946..46376206	40.0002	0.909493	1.87839	5.68803e-16	1.26063e-13	1.04791e-11	ENSG00000160791	ENSG00000160791	protein_coding
LSR	19	35248330..35267964	12.574	0.907158	1.87535	8.95676e-11	8.32067e-09	1.6501e-06	ENSG00000105699	ENSG00000105699	protein_coding
CXCR3	X	complement(71615916..71618511)	219.011	0.90472	1.87218	3.06816e-64	1.58665e-60	5.65247e-60	ENSG00000186810	ENSG00000186810	protein_coding
SEMA5A	5	complement(9035033..9546075)	0.395038	0.904234	1.87155	0.000181942	0.00241666	1	ENSG00000112902	ENSG00000112902	protein_coding
SFN	1	26863149..26864456	0.913933	0.900277	1.86642	0.00829979	0.0487746	1	ENSG00000175793	ENSG00000175793	protein_coding
GDAP1	8	74320613..74518007	0.51555	0.900152	1.86626	3.08153e-07	1.17751e-05	0.00567711	ENSG00000104381	ENSG00000104381	protein_coding
L3HYPDH	14	complement(59460363..59484408)	1.04624	0.896449	1.86148	0.00296643	0.0224823	1	ENSG00000126790	ENSG00000126790	protein_coding
SYNPO2	4	118850688..119061247	0.0789545	0.895322	1.86003	0.00580592	0.0371282	1	ENSG00000172403	ENSG00000172403	protein_coding
SLC28A3	9	complement(84275457..84340758)	0.846916	0.890029	1.85321	0.000234532	0.00296297	1	ENSG00000197506	ENSG00000197506	protein_coding
SOAT2	12	53103486..53124535	1.79845	0.885777	1.84776	0.000438405	0.00483742	1	ENSG00000167780	ENSG00000167780	protein_coding
IKBKE	1	206470476..206496889	17.2798	0.878419	1.83836	1.3233e-24	9.77602e-22	2.43791e-20	ENSG00000263528	ENSG00000263528	protein_coding
TMPPE	3	complement(33090421..33097146)	1.08289	0.876603	1.83605	7.87151e-05	0.00121511	1	ENSG00000188167	ENSG00000188167	protein_coding
TRPV3	17	complement(3510502..3557812)	0.64531	0.87503	1.83405	4.03236e-05	0.000708472	0.742882	ENSG00000167723	ENSG00000167723	protein_coding
RASSF8	12	25958232..26079892	0.216642	0.864689	1.82095	0.00502043	0.0334566	1	ENSG00000123094	ENSG00000123094	protein_coding
GREM2	1	complement(240489573..240612155)	0.920542	0.860428	1.81558	0.00342592	0.0250116	1	ENSG00000180875	ENSG00000180875	protein_coding
CXADR	21	17513043..17593579	0.34264	0.85902	1.81381	0.00344394	0.025118	1	ENSG00000154639	ENSG00000154639	protein_coding
FN1	2	complement(215360440..215436073)	3.24734	0.851964	1.80496	0.000331964	0.0039194	1	ENSG00000115414	ENSG00000115414	protein_coding
STK36	2	218672069..218702716	1.49482	0.849495	1.80187	2.74988e-06	7.53738e-05	0.050661	ENSG00000163482	ENSG00000163482	protein_coding
ACOXL	2	110732539..111118548	0.669748	0.844094	1.79514	0.000295651	0.00356666	1	ENSG00000153093	ENSG00000153093	protein_coding
EPSTI1	13	complement(42886388..42992271)	15.009	0.832272	1.78049	0.000454236	0.00498022	1	ENSG00000133106	ENSG00000133106	protein_coding
FGD2	6	37005646..37029069	2.50573	0.829883	1.77754	4.56886e-05	0.000787571	0.841722	ENSG00000146192	ENSG00000146192	protein_coding
H4C14	1	149832657..149839767	6.71653	0.828103	1.77535	0.000247799	0.00309032	1	ENSG00000270882	ENSG00000270882	protein_coding
TREML2	6	complement(41189749..41201149)	0.762217	0.827115	1.77413	0.00176623	0.0150535	1	ENSG00000112195	ENSG00000112195	protein_coding
RAB20	13	complement(110523066..110561722)	2.38217	0.823781	1.77004	0.000572681	0.00603572	1	ENSG00000139832	ENSG00000139832	protein_coding
SYNJ2BP	14	complement(70366499..70417090)	2.42049	0.821047	1.76669	1.58898e-09	1.10545e-07	2.92738e-05	ENSG00000213463	ENSG00000213463	protein_coding
VSTM4	10	complement(49014236..49115522)	0.397678	0.798426	1.7392	0.00391276	0.0277688	1	ENSG00000165633	ENSG00000165633	protein_coding
TNFSF8	9	complement(114893343..114930595)	14.4302	0.798077	1.73878	6.4706e-18	2.23078e-15	1.19208e-13	ENSG00000106952	ENSG00000106952	protein_coding
CD79A	19	41877279..41881372	5.71405	0.794415	1.73437	3.51711e-05	0.000632999	0.647958	ENSG00000105369	ENSG00000105369	protein_coding
FOXB1	15	60004234..60061730	15.5201	0.793282	1.73301	2.63769e-13	4.0516e-11	4.85941e-09	ENSG00000171956	ENSG00000171956	protein_coding
EEPD1	7	36153254..36301538	5.37557	0.791522	1.7309	1.58097e-09	1.10483e-07	2.91262e-05	ENSG00000122547	ENSG00000122547	protein_coding
TPCN2	11	69048932..69136316	3.63695	0.790885	1.73013	7.66828e-13	1.06219e-10	1.41273e-08	ENSG00000162341	ENSG00000162341	protein_coding
STYK1	12	complement(10618923..10674318)	16.4523	0.788425	1.72719	4.68302e-24	3.1588e-21	8.62753e-20	ENSG00000060140	ENSG00000060140	protein_coding
CD27	12	6444955..6451718	378.154	0.786894	1.72536	1.71637e-28	1.90198e-25	3.16207e-24	ENSG00000139193	ENSG00000139193	protein_coding
FAAH2	X	57286706..57489193	22.7007	0.782917	1.72061	9.4777e-08	4.09574e-06	0.00174608	ENSG00000165591	ENSG00000165591	protein_coding
NCF2	1	complement(183554461..183590905)	17.9335	0.782162	1.71971	3.62204e-15	7.20415e-13	6.67289e-11	ENSG00000116701	ENSG00000116701	protein_coding
ATOH8	2	85751344..85791383	0.406672	0.782006	1.71952	0.00718245	0.0437661	1	ENSG00000168874	ENSG00000168874	protein_coding
LRRIQ3	1	complement(74026015..74198187)	0.420277	0.778211	1.715	0.00675681	0.0417297	1	ENSG00000162620	ENSG00000162620	protein_coding
CD160	1	145719471..145739288	1.01006	0.776839	1.71337	0.00283536	0.0216369	1	ENSG00000117281	ENSG00000117281	protein_coding
NT5E	6	85449584..85495791	28.8302	0.774129	1.71016	8.62541e-29	1.02934e-25	1.58906e-24	ENSG00000135318	ENSG00000135318	protein_coding
MGAT3	22	39457012..39492194	1.33259	0.771865	1.70748	6.70092e-05	0.00106405	1	ENSG00000128268	ENSG00000128268	protein_coding
PKIG	20	44531785..44624247	3.60996	0.766599	1.70125	3.32171e-05	0.000604699	0.611958	ENSG00000168734	ENSG00000168734	protein_coding
RSAD2	2	6865557..6898239	3.45337	0.76039	1.69395	8.37446e-08	3.72268e-06	0.00154283	ENSG00000134321	ENSG00000134321	protein_coding
C20orf204	20	64034344..64039962	24.3002	0.755594	1.68833	2.22014e-15	4.53202e-13	4.09017e-11	ENSG00000196421	ENSG00000196421	protein_coding
TMEM98	17	32927910..32945106	1.6635	0.751562	1.68361	0.000284992	0.0034569	1	ENSG00000006042	ENSG00000006042	protein_coding
USP40	2	complement(233475526..233566782)	1.54621	0.747123	1.67844	3.88545e-05	0.00068421	0.715816	ENSG00000085982	ENSG00000085982	protein_coding
BFSP2	3	133400056..133475222	4.34994	0.746463	1.67767	0.000100903	0.0014824	1	ENSG00000170819	ENSG00000170819	protein_coding
gene:ENSG00000290230	8	144078642..144084330	2.65039	0.742496	1.67307	0.00363387	0.0262091	1	ENSG00000290230	ENSG00000290230	protein_coding
ODAPH	4	75556048..75565871	21.8315	0.742443	1.67301	1.05499e-17	3.48238e-15	1.94362e-13	ENSG00000174792	ENSG00000174792	protein_coding
CGN	1	151510510..151538692	0.629586	0.736946	1.66664	0.00124886	0.0114751	1	ENSG00000143375	ENSG00000143375	protein_coding
NAPSA	19	complement(50358472..50365830)	7.12997	0.734382	1.66368	0.0016231	0.0141784	1	ENSG00000131400	ENSG00000131400	protein_coding
TIMD4	5	complement(156919292..156963226)	10.9956	0.729804	1.65841	4.03843e-05	0.000708735	0.743999	ENSG00000145850	ENSG00000145850	protein_coding
NRN1	6	complement(5997999..6007605)	2.26062	0.729612	1.65819	0.00067907	0.00695456	1	ENSG00000124785	ENSG00000124785	protein_coding
CD300A	17	74466399..74484794	43.0928	0.728936	1.65742	3.39686e-14	6.19525e-12	6.25804e-10	ENSG00000167851	ENSG00000167851	protein_coding
NLRP6	11	278407..285388	2.95836	0.72706	1.65526	3.34239e-05	0.000607187	0.615768	ENSG00000174885	ENSG00000174885	protein_coding
TRIB2	2	12716910..12742734	5.51432	0.725203	1.65313	1.66723e-05	0.000344872	0.307153	ENSG00000071575	ENSG00000071575	protein_coding
EGLN3	14	complement(33924227..34462774)	8.92663	0.724749	1.65261	2.8157e-06	7.69063e-05	0.0518737	ENSG00000129521	ENSG00000129521	protein_coding
IL3	5	132060655..132063204	72.9236	0.723994	1.65175	0.00115168	0.0107215	1	ENSG00000164399	ENSG00000164399	protein_coding
PICK1	22	38056311..38075701	4.10274	0.723993	1.65175	3.34186e-06	8.90817e-05	0.061567	ENSG00000100151	ENSG00000100151	protein_coding
TMEM229B	14	complement(67447084..67533739)	1.47854	0.723421	1.65109	4.37151e-05	0.000756915	0.805363	ENSG00000198133	ENSG00000198133	protein_coding
ELAC1	18	50967991..50988121	5.14183	0.716411	1.64309	1.63634e-05	0.000339842	0.301463	ENSG00000141642	ENSG00000141642	protein_coding
TXK	4	complement(48066393..48134250)	4.43872	0.713067	1.63929	6.21255e-05	0.00100397	1	ENSG00000074966	ENSG00000074966	protein_coding
ITGA3	17	50055968..50090481	6.86056	0.711442	1.63744	1.53349e-13	2.42761e-11	2.82515e-09	ENSG00000005884	ENSG00000005884	protein_coding
ADTRP	6	complement(11712054..11807046)	8.29435	0.709996	1.6358	1.88695e-05	0.00038217	0.347634	ENSG00000111863	ENSG00000111863	protein_coding
MAP10	1	232805416..232809929	0.825659	0.70928	1.63499	0.00173854	0.0148843	1	ENSG00000212916	ENSG00000212916	protein_coding
GJB2	13	complement(20187463..20192938)	4.92644	0.708618	1.63424	8.65865e-06	0.000202305	0.159518	ENSG00000165474	ENSG00000165474	protein_coding
CCL22	16	57358783..57366189	56.6088	0.704471	1.62955	0.00399057	0.0281968	1	ENSG00000102962	ENSG00000102962	protein_coding
FAM171A1	10	complement(15211643..15371289)	0.891066	0.702244	1.62703	0.00310164	0.0231786	1	ENSG00000148468	ENSG00000148468	protein_coding
KIAA0825	5	complement(94150851..94618604)	0.541206	0.69361	1.61733	0.00092403	0.00900465	1	ENSG00000185261	ENSG00000185261	protein_coding
EID3	12	104303739..104305205	5.19344	0.692901	1.61653	8.94732e-05	0.00135423	1	ENSG00000255150	ENSG00000255150	protein_coding
FOXP3	X	complement(49250438..49264800)	29.5281	0.686225	1.60907	8.33151e-20	3.49338e-17	1.53491e-15	ENSG00000049768	ENSG00000049768	protein_coding
MDP1	14	complement(24213943..24216070)	21.4105	0.684446	1.60708	4.59612e-05	0.000791109	0.846743	ENSG00000213920	ENSG00000213920	protein_coding
HSPE1-MOB4	2	197500413..197550726	10.6378	0.682235	1.60462	4.81824e-05	0.000818732	0.887665	ENSG00000270757	ENSG00000270757	protein_coding
CMTM8	3	32238679..32370321	3.75465	0.679329	1.6014	0.00159482	0.0140072	1	ENSG00000170293	ENSG00000170293	protein_coding
SOX4	6	21593751..21598619	13.0732	0.67545	1.59709	0.00109245	0.0102904	1	ENSG00000124766	ENSG00000124766	protein_coding
gene:ENSG00000249209	21	complement(33584687..33931607)	7.69838	0.674878	1.59646	0.000129283	0.00181676	1	ENSG00000249209	ENSG00000249209	protein_coding
HHLA2	3	108296529..108378285	3.5622	0.667749	1.58859	7.12094e-05	0.00112271	1	ENSG00000114455	ENSG00000114455	protein_coding
RIPK3	14	complement(24336025..24340022)	11.2179	0.665302	1.5859	9.90212e-10	7.31531e-08	1.82427e-05	ENSG00000129465	ENSG00000129465	protein_coding
ACSL6	5	complement(131949973..132012243)	3.32301	0.665271	1.58587	5.76987e-14	9.94598e-12	1.06298e-09	ENSG00000164398	ENSG00000164398	protein_coding
LUC7L	16	complement(188969..229463)	3.7243	0.663993	1.58446	3.17155e-06	8.49032e-05	0.0584295	ENSG00000007392	ENSG00000007392	protein_coding
TNIP3	4	complement(121131408..121227466)	5.54416	0.66355	1.58397	1.25853e-05	0.000272313	0.231859	ENSG00000050730	ENSG00000050730	protein_coding
KCNA2	1	complement(110519837..110631474)	1.33759	0.661303	1.58151	7.17433e-06	0.00017283	0.132173	ENSG00000177301	ENSG00000177301	protein_coding
CX3CR1	3	complement(39263495..39281735)	18.0391	0.66125	1.58145	5.03052e-15	9.75543e-13	9.26772e-11	ENSG00000168329	ENSG00000168329	protein_coding
GLYCTK	3	52287089..52295257	3.80853	0.658079	1.57798	1.20211e-06	3.76759e-05	0.0221465	ENSG00000168237	ENSG00000168237	protein_coding
TMEM63A	1	complement(225845536..225882380)	11.94	0.655828	1.57552	4.66443e-14	8.22318e-12	8.59328e-10	ENSG00000196187	ENSG00000196187	protein_coding
WSB1	17	27294076..27315926	8.98304	0.655326	1.57497	3.4167e-16	7.79511e-14	6.29459e-12	ENSG00000109046	ENSG00000109046	protein_coding
CXCR6	3	45940933..45948351	115.1	0.654831	1.57443	3.9331e-21	1.90681e-18	7.24594e-17	ENSG00000172215	ENSG00000172215	protein_coding
ZNF583	19	56397966..56436035	1.10811	0.652683	1.57209	0.0017066	0.0147174	1	ENSG00000198440	ENSG00000198440	protein_coding
TRAT1	3	108822770..108855005	59.9198	0.651117	1.57038	2.15236e-12	2.69287e-10	3.96529e-08	ENSG00000163519	ENSG00000163519	protein_coding
NEFL	8	complement(24950955..24956721)	1.20573	0.650363	1.56956	0.00816419	0.048231	1	ENSG00000277586	ENSG00000277586	protein_coding
PAWR	12	complement(79574979..79690964)	0.480885	0.64153	1.55998	0.00615157	0.0388251	1	ENSG00000177425	ENSG00000177425	protein_coding
IL17RC	3	9917074..9933630	1.55055	0.641452	1.5599	0.00168457	0.014584	1	ENSG00000163702	ENSG00000163702	protein_coding
SMIM35	11	complement(118003634..118088299)	6.20727	0.638721	1.55695	4.87963e-05	0.000823811	0.898973	ENSG00000255274	ENSG00000255274	protein_coding
CDCP1	3	complement(45082277..45146422)	1.89979	0.638214	1.5564	0.00135299	0.0122393	1	ENSG00000163814	ENSG00000163814	protein_coding
LRRC1	6	53794497..53924125	1.59124	0.635266	1.55322	0.00184366	0.0155111	1	ENSG00000137269	ENSG00000137269	protein_coding
TP53I3	2	complement(24077433..24085861)	2.41314	0.630793	1.54842	0.0066972	0.0414275	1	ENSG00000115129	ENSG00000115129	protein_coding
FUT7	9	complement(137030174..137032088)	185.286	0.628204	1.54564	1.49408e-21	7.72637e-19	2.75254e-17	ENSG00000180549	ENSG00000180549	protein_coding
DAPP1	4	99816827..99870190	30.0022	0.625506	1.54275	1.69287e-32	2.38757e-29	3.11878e-28	ENSG00000070190	ENSG00000070190	protein_coding
F5	1	complement(169511951..169586588)	8.36593	0.62472	1.54191	1.07605e-10	9.87802e-09	1.98241e-06	ENSG00000198734	ENSG00000198734	protein_coding
BTNL8	5	180899077..180950906	3.77179	0.623249	1.54034	0.000928868	0.00902544	1	ENSG00000113303	ENSG00000113303	protein_coding
ECEL1	2	complement(232479827..232487834)	5.5022	0.62245	1.53949	0.00233826	0.0186125	1	ENSG00000171551	ENSG00000171551	protein_coding
HRH2	5	175658030..175710756	16.0991	0.622066	1.53908	2.1562e-17	6.69025e-15	3.97236e-13	ENSG00000113749	ENSG00000113749	protein_coding
ZNF345	19	36850361..36913029	1.25514	0.621344	1.53831	0.00108303	0.0102203	1	ENSG00000251247	ENSG00000251247	protein_coding
BORCS8	19	complement(19176903..19192591)	3.27224	0.620076	1.53696	6.42362e-05	0.00102763	1	ENSG00000254901	ENSG00000254901	protein_coding
CCNI2	5	132747426..132754403	4.08	0.619165	1.53599	8.64328e-05	0.00131592	1	ENSG00000205089	ENSG00000205089	protein_coding
BCL2L11	2	111119378..111168445	29.1306	0.614165	1.53067	5.85218e-12	6.77543e-10	1.07815e-07	ENSG00000153094	ENSG00000153094	protein_coding
RBM3	X	48574449..48581162	46.8016	0.613698	1.53018	4.14415e-19	1.60731e-16	7.63476e-15	ENSG00000102317	ENSG00000102317	protein_coding
SURF2	9	133356550..133361158	28.9813	0.611426	1.52777	6.70758e-09	4.01782e-07	0.000123574	ENSG00000148291	ENSG00000148291	protein_coding
CYB5D1	17	7857746..7862282	2.30078	0.609026	1.52523	8.78583e-05	0.00133351	1	ENSG00000182224	ENSG00000182224	protein_coding
SH2D3A	19	complement(6752160..6767463)	10.3193	0.609006	1.52521	3.30278e-08	1.62664e-06	0.000608471	ENSG00000125731	ENSG00000125731	protein_coding
PVRIG	7	100218241..100221490	150.5	0.604868	1.52084	1.30821e-18	4.71989e-16	2.41011e-14	ENSG00000213413	ENSG00000213413	protein_coding
SRSF6	20	43457893..43466046	34.4941	0.604672	1.52063	5.45394e-21	2.4886e-18	1.00478e-16	ENSG00000124193	ENSG00000124193	protein_coding
C11orf80	11	66744451..66843516	4.68589	0.603912	1.51983	5.99991e-05	0.000977758	1	ENSG00000173715	ENSG00000173715	protein_coding
CLN6	15	complement(68206992..68257211)	17.1767	0.602556	1.5184	3.48218e-14	6.20949e-12	6.41522e-10	ENSG00000128973	ENSG00000128973	protein_coding
XAF1	17	6755447..6775647	6.85303	0.60161	1.51741	7.50041e-11	7.22741e-09	1.3818e-06	ENSG00000132530	ENSG00000132530	protein_coding
gene:ENSG00000286001	5	218298..314955	1.86859	0.601526	1.51732	0.00814403	0.048132	1	ENSG00000286001	ENSG00000286001	protein_coding
HSPG2	1	complement(21822244..21937310)	3.5993	0.598063	1.51368	0.00262906	0.0203732	1	ENSG00000142798	ENSG00000142798	protein_coding
NCF1	7	74774011..74789315	7.4976	0.591782	1.50711	6.1909e-05	0.00100256	1	ENSG00000158517	ENSG00000158517	protein_coding
CCRL2	3	46407166..46412997	3.57675	0.588681	1.50387	0.00190335	0.0159184	1	ENSG00000121797	ENSG00000121797	protein_coding
SH3BP5	3	complement(15254353..15341368)	40.5739	0.587956	1.50312	3.16387e-22	1.88786e-19	5.82881e-18	ENSG00000131370	ENSG00000131370	protein_coding
GIMAP1	7	150716606..150724284	45.0441	0.583081	1.49805	2.20133e-20	9.48652e-18	4.05551e-16	ENSG00000213203	ENSG00000213203	protein_coding
PGGHG	11	289126..296107	6.27387	0.582945	1.4979	9.98389e-09	5.67363e-07	0.000183933	ENSG00000142102	ENSG00000142102	protein_coding
TLR6	4	complement(38822897..38856817)	0.626126	0.582931	1.49789	0.00630104	0.0395127	1	ENSG00000174130	ENSG00000174130	protein_coding
DUSP6	12	complement(89347235..89352501)	34.9949	0.579752	1.49459	3.72807e-17	1.10779e-14	6.86822e-13	ENSG00000139318	ENSG00000139318	protein_coding
KCNK1	1	233614106..233672514	9.88149	0.575979	1.49069	1.89646e-05	0.000383094	0.349384	ENSG00000135750	ENSG00000135750	protein_coding
ZNF347	19	complement(53124072..53159075)	0.692392	0.575503	1.4902	0.000997586	0.00957115	1	ENSG00000197937	ENSG00000197937	protein_coding
FZD6	8	103298433..103332866	7.69971	0.575437	1.49013	3.74437e-08	1.82101e-06	0.000689825	ENSG00000164930	ENSG00000164930	protein_coding
ZNF780B	19	complement(40028260..40056231)	1.03026	0.575222	1.48991	0.000431734	0.00478629	1	ENSG00000128000	ENSG00000128000	protein_coding
IL12A	3	159988835..159996019	3.03898	0.572689	1.48729	0.00820357	0.0483366	1	ENSG00000168811	ENSG00000168811	protein_coding
ZNF606	19	complement(57977076..58003349)	1.18323	0.572559	1.48716	0.000387985	0.00443241	1	ENSG00000166704	ENSG00000166704	protein_coding
ZNF784	19	complement(55620741..55624566)	8.02992	0.568481	1.48296	2.99256e-06	8.10236e-05	0.0551319	ENSG00000179922	ENSG00000179922	protein_coding
RTN4IP1	6	complement(106570771..106629498)	9.49834	0.56234	1.47666	1.53827e-10	1.3637e-08	2.83396e-06	ENSG00000130347	ENSG00000130347	protein_coding
TMSB15B_1	X	103918896..103966712	1.83453	0.561053	1.47535	0.00256712	0.0200434	1	ENSG00000158427	ENSG00000158427	protein_coding
SEMA4A	1	156147366..156177752	91.7624	0.560574	1.47486	2.88751e-09	1.87437e-07	5.31967e-05	ENSG00000196189	ENSG00000196189	protein_coding
GJD3	17	complement(40360652..40364737)	1.35404	0.557453	1.47167	0.00597303	0.0379777	1	ENSG00000183153	ENSG00000183153	protein_coding
MYO1D	17	complement(32492522..32877177)	10.2747	0.557376	1.47159	1.1091e-12	1.48332e-10	2.04329e-08	ENSG00000176658	ENSG00000176658	protein_coding
PPCDC	15	75023586..75117462	19.6698	0.556652	1.47085	4.3827e-08	2.10505e-06	0.000807425	ENSG00000138621	ENSG00000138621	protein_coding
LRRC37A3	17	complement(64854130..64919480)	0.729435	0.55592	1.47011	0.00849812	0.0496385	1	ENSG00000176809	ENSG00000176809	protein_coding
TRAF4	17	28744011..28750956	30.3206	0.555789	1.46997	2.96445e-12	3.65004e-10	5.46141e-08	ENSG00000076604	ENSG00000076604	protein_coding
ANKDD1A	15	64911902..64958691	6.80536	0.555642	1.46982	9.91713e-07	3.192e-05	0.0182703	ENSG00000166839	ENSG00000166839	protein_coding
POC1B-GALNT4	12	complement(89519408..89526262)	2.03609	0.554665	1.46883	0.000487124	0.00527004	1	ENSG00000259075	ENSG00000259075	protein_coding
SFXN2	10	102714538..102743492	3.55686	0.55107	1.46517	7.24478e-09	4.30463e-07	0.000133471	ENSG00000156398	ENSG00000156398	protein_coding
FMC1	7	139339457..139346328	9.93305	0.549922	1.46401	0.000850276	0.00838068	1	ENSG00000164898	ENSG00000164898	protein_coding
ELAPOR1	1	109113679..109206781	12.9093	0.54905	1.46312	4.80731e-10	3.80513e-08	8.85651e-06	ENSG00000116299	ENSG00000116299	protein_coding
TC2N	14	complement(91779746..91867536)	69.1982	0.548039	1.4621	1.54856e-10	1.36502e-08	2.85291e-06	ENSG00000165929	ENSG00000165929	protein_coding
C3AR1	12	complement(8056844..8066359)	2.73336	0.546501	1.46054	0.00458833	0.0313373	1	ENSG00000171860	ENSG00000171860	protein_coding
SEC31B	10	complement(100486646..100519864)	4.28274	0.546498	1.46054	0.000182875	0.00242489	1	ENSG00000075826	ENSG00000075826	protein_coding
POU2AF1	11	complement(111352255..111455630)	24.1832	0.546097	1.46013	6.69104e-05	0.00106405	1	ENSG00000110777	ENSG00000110777	protein_coding
PKD2	4	88007635..88077777	3.12492	0.545014	1.45903	5.35247e-05	0.000892883	0.986085	ENSG00000118762	ENSG00000118762	protein_coding
LANCL2	7	55365337..55433737	4.36159	0.542727	1.45672	1.42214e-05	0.000303064	0.262001	ENSG00000132434	ENSG00000132434	protein_coding
ZNF428	19	complement(43607224..43619629)	28.5541	0.540613	1.45459	4.39029e-10	3.52906e-08	8.08823e-06	ENSG00000131116	ENSG00000131116	protein_coding
ITGA1	5	52787916..52959209	4.61909	0.539548	1.45352	3.74201e-10	3.07322e-08	6.89391e-06	ENSG00000213949	ENSG00000213949	protein_coding
PLCG2	16	81779279..81962685	9.89051	0.539327	1.45329	1.07606e-21	5.75655e-19	1.98243e-17	ENSG00000197943	ENSG00000197943	protein_coding
CTSA	20	45890144..45898949	85.2976	0.537831	1.45179	1.30332e-22	8.08791e-20	2.40111e-18	ENSG00000064601	ENSG00000064601	protein_coding
IL23A	12	56334174..56340410	38.9908	0.536437	1.45039	0.000325067	0.00384906	1	ENSG00000110944	ENSG00000110944	protein_coding
ARHGEF35	7	complement(144186083..144195879)	2.88855	0.533917	1.44786	0.00281901	0.0215439	1	ENSG00000213214	ENSG00000213214	protein_coding
B3GLCT	13	31199975..31332276	4.2473	0.532124	1.44606	5.74988e-06	0.000142498	0.10593	ENSG00000187676	ENSG00000187676	protein_coding
PECAM1	17	complement(64319415..64413776)	29.5736	0.53067	1.4446	2.54785e-11	2.68894e-09	4.69391e-07	ENSG00000261371	ENSG00000261371	protein_coding
FCRL3	1	complement(157674321..157700769)	2.80145	0.529721	1.44365	0.00484975	0.0325993	1	ENSG00000160856	ENSG00000160856	protein_coding
PLSCR1	3	complement(146515180..146544856)	13.2071	0.529295	1.44322	4.70122e-09	2.89423e-07	8.66105e-05	ENSG00000188313	ENSG00000188313	protein_coding
MTG1	10	133394094..133422520	7.0318	0.529194	1.44312	3.1292e-05	0.000577246	0.576493	ENSG00000148824	ENSG00000148824	protein_coding
EZH2	7	complement(148807257..148884321)	26.9303	0.528813	1.44274	1.78209e-18	6.28348e-16	3.28314e-14	ENSG00000106462	ENSG00000106462	protein_coding
ANKRD6	6	89433152..89633834	1.30325	0.526972	1.4409	0.00159387	0.0140072	1	ENSG00000135299	ENSG00000135299	protein_coding
SLC25A4	4	185143266..185150382	2.83696	0.525907	1.43984	0.000344606	0.00403793	1	ENSG00000151729	ENSG00000151729	protein_coding
ZNF493	19	21397119..21427577	0.576781	0.523358	1.4373	0.00548662	0.0355343	1	ENSG00000196268	ENSG00000196268	protein_coding
NFILZ	19	8630633..8681151	2.58989	0.52281	1.43675	0.000167641	0.00226944	1	ENSG00000268480	ENSG00000268480	protein_coding
CITED4	1	complement(40861054..40862363)	6.83631	0.522498	1.43644	0.00170663	0.0147174	1	ENSG00000179862	ENSG00000179862	protein_coding
HAPLN3	15	complement(88877294..88895597)	24.5936	0.520998	1.43495	3.23835e-14	5.98092e-12	5.96601e-10	ENSG00000140511	ENSG00000140511	protein_coding
SPNS3	17	4433940..4488208	19.0473	0.520875	1.43483	7.72947e-06	0.000184224	0.1424	ENSG00000182557	ENSG00000182557	protein_coding
BORCS7	10	102854259..102864961	6.83968	0.520172	1.43413	0.000239147	0.00300659	1	ENSG00000166275	ENSG00000166275	protein_coding
SERF1B	5	70025247..70043113	5.35434	0.518064	1.43203	0.00201746	0.0165515	1	ENSG00000205572	ENSG00000205572	protein_coding
CMPK2	2	complement(6840570..6866635)	2.62775	0.515337	1.42933	0.00437059	0.0301922	1	ENSG00000134326	ENSG00000134326	protein_coding
SGPP2	2	222424543..222562621	5.62165	0.508725	1.42279	0.000227049	0.00288724	1	ENSG00000163082	ENSG00000163082	protein_coding
KSR1	17	27456448..27626438	15.2567	0.508124	1.4222	3.46139e-09	2.19184e-07	6.37693e-05	ENSG00000141068	ENSG00000141068	protein_coding
AP4S1	14	31025106..31130996	1.22126	0.505963	1.42007	0.000747385	0.00748543	1	ENSG00000100478	ENSG00000100478	protein_coding
SRSF1	17	complement(58000919..58007346)	101.772	0.505581	1.4197	1.91621e-17	6.06694e-15	3.53023e-13	ENSG00000136450	ENSG00000136450	protein_coding
ARPIN-AP3S2	15	complement(89834308..89912882)	4.93285	0.498645	1.41289	0.00103684	0.0098855	1	ENSG00000250021	ENSG00000250021	protein_coding
ODC1	2	complement(10439968..10448327)	55.9655	0.497125	1.4114	1.83653e-17	5.9358e-15	3.38343e-13	ENSG00000115758	ENSG00000115758	protein_coding
BEX5	X	complement(102153708..102155977)	15.9054	0.495236	1.40955	7.16205e-05	0.00112804	1	ENSG00000184515	ENSG00000184515	protein_coding
PDLIM1	10	complement(95237572..95291012)	8.69551	0.494941	1.40926	0.00303314	0.0228096	1	ENSG00000107438	ENSG00000107438	protein_coding
RETREG1	5	complement(16473038..16617101)	4.76035	0.494442	1.40878	0.00015354	0.00210763	1	ENSG00000154153	ENSG00000154153	protein_coding
ADAM19	5	complement(157395534..157575775)	62.92	0.494162	1.4085	2.14646e-08	1.11372e-06	0.000395442	ENSG00000135074	ENSG00000135074	protein_coding
ILDR2	1	complement(166895711..166975540)	1.2891	0.493821	1.40817	0.000241652	0.00302826	1	ENSG00000143195	ENSG00000143195	protein_coding
AMDHD2	16	2520357..2531422	11.7999	0.491082	1.4055	3.06133e-08	1.54702e-06	0.000563989	ENSG00000162066	ENSG00000162066	protein_coding
PTPN14	1	complement(214348700..214552449)	1.87736	0.48931	1.40377	0.00186487	0.0156557	1	ENSG00000152104	ENSG00000152104	protein_coding
GIMAP7	7	150514872..150521073	257.263	0.489083	1.40355	2.23697e-11	2.39341e-09	4.12117e-07	ENSG00000179144	ENSG00000179144	protein_coding
TTPAL	20	44475874..44494603	11.5637	0.484474	1.39908	1.02233e-12	1.37917e-10	1.88345e-08	ENSG00000124120	ENSG00000124120	protein_coding
RHPN1	8	143368876..143384221	2.5144	0.482501	1.39716	0.00430842	0.0298813	1	ENSG00000158106	ENSG00000158106	protein_coding
MSANTD2	11	complement(124766498..124800706)	1.76197	0.482066	1.39674	0.00671006	0.0414906	1	ENSG00000120458	ENSG00000120458	protein_coding
HVCN1	12	complement(110627841..110704950)	6.01202	0.481969	1.39665	0.000190825	0.0025122	1	ENSG00000122986	ENSG00000122986	protein_coding
OSGEP	14	complement(20446401..20455089)	22.889	0.481054	1.39576	4.55338e-10	3.62262e-08	8.3887e-06	ENSG00000092094	ENSG00000092094	protein_coding
YWHAB	20	44885702..44908532	259.999	0.480456	1.39518	1.93739e-16	4.55405e-14	3.56926e-12	ENSG00000166913	ENSG00000166913	protein_coding
ZDHHC21	9	complement(14611071..14693432)	1.76482	0.480264	1.395	5.11113e-05	0.000857233	0.941623	ENSG00000175893	ENSG00000175893	protein_coding
PRMT6	1	107056674..107067636	12.1387	0.479261	1.39403	3.70147e-12	4.45151e-10	6.81921e-08	ENSG00000198890	ENSG00000198890	protein_coding
PIP5K1B	9	68705240..69009176	9.30601	0.477427	1.39226	0.000190917	0.0025122	1	ENSG00000107242	ENSG00000107242	protein_coding
C1orf162	1	111473792..111478512	12.5804	0.47716	1.392	0.00833532	0.0489194	1	ENSG00000143110	ENSG00000143110	protein_coding
SLCO3A1	15	91853708..92172435	15.6126	0.476844	1.3917	4.63709e-12	5.44999e-10	8.54292e-08	ENSG00000176463	ENSG00000176463	protein_coding
SIK3	11	complement(116843402..117098437)	13.89	0.47531	1.39022	1.84062e-15	3.85883e-13	3.39097e-11	ENSG00000160584	ENSG00000160584	protein_coding
NIPSNAP3A	9	104747683..104760120	17.9437	0.475133	1.39005	2.0405e-05	0.000404811	0.37592	ENSG00000136783	ENSG00000136783	protein_coding
CPNE2	16	57092583..57148369	4.4035	0.474395	1.38934	5.7137e-05	0.000938014	1	ENSG00000140848	ENSG00000140848	protein_coding
SNAP25	20	10172395..10308258	6.46434	0.474371	1.38931	0.00749813	0.0452454	1	ENSG00000132639	ENSG00000132639	protein_coding
GIMAP1-GIMAP5	7	150716668..150743646	75.6649	0.474215	1.38916	9.47675e-15	1.79295e-12	1.7459e-10	ENSG00000281887	ENSG00000281887	protein_coding
JHY	11	122882683..122963862	1.40359	0.474023	1.38898	0.00204918	0.0167762	1	ENSG00000109944	ENSG00000109944	protein_coding
GPD1L	3	32105689..32168709	14.7585	0.473841	1.3888	3.04667e-09	1.96942e-07	5.61287e-05	ENSG00000152642	ENSG00000152642	protein_coding
ATPSCKMT	5	complement(10225507..10249897)	6.74937	0.47334	1.38832	6.46975e-05	0.00103263	1	ENSG00000150756	ENSG00000150756	protein_coding
CYSLTR1	X	complement(78271468..78327691)	4.42128	0.472734	1.38774	0.00133427	0.0121193	1	ENSG00000173198	ENSG00000173198	protein_coding
SLC7A6	16	68264516..68301823	11.357	0.471612	1.38666	4.24979e-12	5.03292e-10	7.82939e-08	ENSG00000103064	ENSG00000103064	protein_coding
GIMAP6	7	complement(150625375..150632648)	124.633	0.471108	1.38617	5.97477e-15	1.14435e-12	1.10073e-10	ENSG00000133561	ENSG00000133561	protein_coding
SMARCD3	7	complement(151238764..151277896)	4.35197	0.471051	1.38612	0.000544011	0.00576489	1	ENSG00000082014	ENSG00000082014	protein_coding
FBXL6	8	complement(144355431..144359376)	15.096	0.468701	1.38386	3.83821e-07	1.41104e-05	0.00707114	ENSG00000182325	ENSG00000182325	protein_coding
PATJ	1	61742477..62178675	3.73938	0.467698	1.3829	5.90055e-07	2.02077e-05	0.0108706	ENSG00000132849	ENSG00000132849	protein_coding
MTURN	7	30134986..30162762	7.92355	0.466953	1.38219	8.9688e-10	6.72183e-08	1.65232e-05	ENSG00000180354	ENSG00000180354	protein_coding
SLC25A46	5	110738136..110765161	42.1763	0.465717	1.381	4.22929e-21	1.98828e-18	7.79162e-17	ENSG00000164209	ENSG00000164209	protein_coding
HMGN5	X	complement(81113699..81201913)	6.43481	0.465549	1.38084	0.000202763	0.00263015	1	ENSG00000198157	ENSG00000198157	protein_coding
MED22	9	complement(133338312..133348131)	9.78977	0.45862	1.37423	3.72934e-11	3.7815e-09	6.87057e-07	ENSG00000148297	ENSG00000148297	protein_coding
KLHL23	2	169694488..169776989	4.51992	0.456078	1.37181	9.24168e-06	0.000214313	0.170259	ENSG00000213160	ENSG00000213160	protein_coding
COTL1	16	complement(84565596..84618078)	1361.86	0.454626	1.37043	1.06582e-18	3.93695e-16	1.96357e-14	ENSG00000103187	ENSG00000103187	protein_coding
ALG6	1	63367575..63438553	8.21216	0.452993	1.36888	1.45881e-06	4.47274e-05	0.0268757	ENSG00000088035	ENSG00000088035	protein_coding
TMEM165	4	55395957..55453397	23.5838	0.452886	1.36878	1.71388e-11	1.88576e-09	3.15749e-07	ENSG00000134851	ENSG00000134851	protein_coding
GGACT	13	complement(100530164..100589528)	3.96551	0.452578	1.36848	0.00109186	0.0102904	1	ENSG00000134864	ENSG00000134864	protein_coding
PSTPIP1	15	76993359..77037475	66.5126	0.452506	1.36842	4.53177e-16	1.01893e-13	8.34887e-12	ENSG00000140368	ENSG00000140368	protein_coding
CD200	3	112332347..112362812	10.1798	0.452034	1.36797	0.00166875	0.0144712	1	ENSG00000091972	ENSG00000091972	protein_coding
TAPBPL	12	6451690..6466517	25.796	0.45174	1.36769	1.1052e-08	6.16766e-07	0.000203611	ENSG00000139192	ENSG00000139192	protein_coding
HMGN2	1	26472440..26476642	621.755	0.450959	1.36695	1.27435e-13	2.05941e-11	2.34774e-09	ENSG00000198830	ENSG00000198830	protein_coding
LRCH3	3	197791226..197888436	7.11092	0.450485	1.3665	1.05786e-08	5.98963e-07	0.000194889	ENSG00000186001	ENSG00000186001	protein_coding
LUC7L3	17	50719565..50756219	16.316	0.450454	1.36647	8.21959e-11	7.77553e-09	1.51429e-06	ENSG00000108848	ENSG00000108848	protein_coding
GYG1	3	148991408..149031775	24.3717	0.449933	1.36598	1.9171e-11	2.08992e-09	3.53186e-07	ENSG00000163754	ENSG00000163754	protein_coding
ST20-MTHFS	15	complement(79845150..79923754)	11.4281	0.449227	1.36531	0.00144137	0.0129298	1	ENSG00000259332	ENSG00000259332	protein_coding
KLRG1	12	8950044..9010760	14.35	0.446195	1.36244	0.000109692	0.0015845	1	ENSG00000139187	ENSG00000139187	protein_coding
VHL	3	10141778..10153667	23.2905	0.445628	1.36191	4.7763e-06	0.000122276	0.0879938	ENSG00000134086	ENSG00000134086	protein_coding
SLC36A1	5	151437046..151492379	1.31765	0.444703	1.36103	0.00496416	0.03321	1	ENSG00000123643	ENSG00000123643	protein_coding
CLIC5	6	complement(45880827..46080348)	7.04059	0.443396	1.3598	2.3758e-07	9.40259e-06	0.00437694	ENSG00000112782	ENSG00000112782	protein_coding
GCDH	19	12891160..12914207	35.7578	0.441277	1.35781	3.29462e-13	4.91469e-11	6.06969e-09	ENSG00000105607	ENSG00000105607	protein_coding
CYP4V2	4	186191567..186213463	4.02756	0.440533	1.35711	0.00160853	0.0140907	1	ENSG00000145476	ENSG00000145476	protein_coding
SAMHD1	20	complement(36890229..36951893)	37.4209	0.439918	1.35653	5.32446e-09	3.25211e-07	9.80925e-05	ENSG00000101347	ENSG00000101347	protein_coding
GIMAP2	7	150685697..150693641	123.941	0.439037	1.3557	9.31468e-13	1.26761e-10	1.71604e-08	ENSG00000106560	ENSG00000106560	protein_coding
METTL7A	12	50923472..50932510	20.5704	0.438981	1.35565	2.11122e-09	1.41179e-07	3.8895e-05	ENSG00000185432	ENSG00000185432	protein_coding
TBCK	4	complement(106041599..106316683)	3.35838	0.438656	1.35534	1.5915e-06	4.82078e-05	0.0293202	ENSG00000145348	ENSG00000145348	protein_coding
TRIM66	11	complement(8612037..8682694)	1.67008	0.438592	1.35528	6.64164e-05	0.00105789	1	ENSG00000166436	ENSG00000166436	protein_coding
CEP135	4	55948871..56033361	3.56937	0.437456	1.35421	1.0799e-06	3.44723e-05	0.0198949	ENSG00000174799	ENSG00000174799	protein_coding
ACP2	11	complement(47239302..47248906)	17.6786	0.436696	1.3535	1.13296e-09	8.25202e-08	2.08726e-05	ENSG00000134575	ENSG00000134575	protein_coding
PARP9	3	complement(122527924..122564577)	9.98645	0.436305	1.35313	3.24125e-07	1.23247e-05	0.00597135	ENSG00000138496	ENSG00000138496	protein_coding
CFAP410	21	complement(44328944..44339402)	8.14765	0.436013	1.35286	7.27922e-05	0.00113847	1	ENSG00000160226	ENSG00000160226	protein_coding
MAGOH	1	complement(53226900..53238518)	119.572	0.435846	1.3527	7.5457e-10	5.74034e-08	1.39014e-05	ENSG00000162385	ENSG00000162385	protein_coding
ICOSLG	21	complement(44215382..44241446)	2.61643	0.435738	1.3526	3.16452e-05	0.000582378	0.583	ENSG00000160223	ENSG00000160223	protein_coding
ZNF12	7	complement(6688433..6706947)	6.91651	0.435564	1.35244	1.11345e-07	4.75867e-06	0.0020513	ENSG00000164631	ENSG00000164631	protein_coding
HNRNPDL	4	complement(82422565..82430462)	48.7563	0.434119	1.35109	3.81942e-17	1.10779e-14	7.03652e-13	ENSG00000152795	ENSG00000152795	protein_coding
SYTL1	1	27342020..27353937	33.2987	0.430064	1.34729	5.39858e-11	5.40346e-09	9.94581e-07	ENSG00000142765	ENSG00000142765	protein_coding
IKZF3	17	complement(39757718..39864312)	11.4159	0.428949	1.34625	8.48742e-06	0.000199158	0.156364	ENSG00000161405	ENSG00000161405	protein_coding
PLEKHG3	14	64704102..64750249	2.56188	0.428334	1.34568	0.00107787	0.0101901	1	ENSG00000126822	ENSG00000126822	protein_coding
ICA1L	2	complement(202773150..202871766)	1.4098	0.427442	1.34485	0.00197348	0.0162999	1	ENSG00000163596	ENSG00000163596	protein_coding
ECHDC2	1	complement(52895910..52927212)	8.43028	0.426175	1.34367	2.25872e-06	6.45335e-05	0.0416123	ENSG00000121310	ENSG00000121310	protein_coding
ZNF101	19	19668796..19683509	25.7159	0.423049	1.34076	5.376e-13	7.72253e-11	9.90421e-09	ENSG00000181896	ENSG00000181896	protein_coding
ITGA2	5	52989340..53094779	3.16213	0.422429	1.34018	5.36432e-05	0.000893361	0.988269	ENSG00000164171	ENSG00000164171	protein_coding
CCL28	5	complement(43376645..43412391)	7.91128	0.422164	1.33994	1.56669e-06	4.76582e-05	0.0288632	ENSG00000151882	ENSG00000151882	protein_coding
ABHD3	18	complement(21650901..21704780)	23.4675	0.421506	1.33932	3.22147e-09	2.0652e-07	5.93492e-05	ENSG00000158201	ENSG00000158201	protein_coding
ATP6V0A1	17	42458844..42522582	3.73372	0.421407	1.33923	1.68837e-06	5.06641e-05	0.0311048	ENSG00000033627	ENSG00000033627	protein_coding
DMC1	22	complement(38518948..38570204)	6.5238	0.420737	1.33861	0.000859308	0.00844823	1	ENSG00000100206	ENSG00000100206	protein_coding
TRIB1	8	125430358..125438403	33.5588	0.419811	1.33775	1.19381e-08	6.62273e-07	0.000219935	ENSG00000173334	ENSG00000173334	protein_coding
RAD51C	17	58692573..58735611	12.1211	0.416535	1.33472	1.753e-12	2.32445e-10	3.22955e-08	ENSG00000108384	ENSG00000108384	protein_coding
ZFP62	5	complement(180847611..180861285)	6.05136	0.4161	1.33432	1.25537e-05	0.000272009	0.231277	ENSG00000196670	ENSG00000196670	protein_coding
ZNF326	1	89995110..90035533	2.75975	0.415959	1.33419	1.27312e-06	3.96609e-05	0.0234546	ENSG00000162664	ENSG00000162664	protein_coding
SSBP2	5	complement(81412804..81751797)	3.67022	0.415932	1.33416	6.59503e-06	0.000160369	0.1215	ENSG00000145687	ENSG00000145687	protein_coding
MIA2	14	39230231..39388513	16.5926	0.41566	1.33391	4.11502e-13	6.08005e-11	7.58111e-09	ENSG00000150527	ENSG00000150527	protein_coding
CHRNA5	15	78565520..78595269	3.06865	0.415461	1.33373	0.00393601	0.0278955	1	ENSG00000169684	ENSG00000169684	protein_coding
TMEM238	19	complement(55379244..55384292)	34.4812	0.414142	1.33251	0.000175498	0.00234916	1	ENSG00000233493	ENSG00000233493	protein_coding
BACH2	6	complement(89926528..90296843)	4.78202	0.413445	1.33186	7.2796e-05	0.00113847	1	ENSG00000112182	ENSG00000112182	protein_coding
RBM4B	11	complement(66664998..66677887)	4.46138	0.41296	1.33142	0.000466304	0.00508023	1	ENSG00000173914	ENSG00000173914	protein_coding
ZNG1E	9	65668805..65734041	4.81064	0.412035	1.33056	0.000384591	0.00440335	1	ENSG00000147996	ENSG00000147996	protein_coding
ZBTB26	9	complement(122915566..122931512)	2.61216	0.410729	1.32936	0.00420256	0.0293159	1	ENSG00000171448	ENSG00000171448	protein_coding
MYH10	17	complement(8474207..8631376)	6.65027	0.409965	1.32865	0.000276641	0.00338737	1	ENSG00000133026	ENSG00000133026	protein_coding
CCDC18	1	93179919..93278730	2.16558	0.409539	1.32826	0.00148605	0.013283	1	ENSG00000122483	ENSG00000122483	protein_coding
STAMBPL1	10	88879734..88975153	15.3613	0.409222	1.32797	3.06128e-12	3.73958e-10	5.63979e-08	ENSG00000138134	ENSG00000138134	protein_coding
E2F2	1	complement(23506438..23531233)	28.2875	0.409027	1.32779	4.18445e-07	1.51677e-05	0.00770902	ENSG00000007968	ENSG00000007968	protein_coding
HOMER2	15	complement(82836946..82986153)	2.67545	0.408982	1.32775	0.000716829	0.00723075	1	ENSG00000103942	ENSG00000103942	protein_coding
UAP1L1	9	137077517..137084539	12.0812	0.408361	1.32718	8.97144e-08	3.92065e-06	0.00165281	ENSG00000197355	ENSG00000197355	protein_coding
CHMP6	17	80991598..81009517	29.3372	0.408253	1.32708	7.45619e-09	4.3983e-07	0.000137365	ENSG00000176108	ENSG00000176108	protein_coding
ZDHHC14	6	157381133..157678157	10.4467	0.407935	1.32679	1.26125e-10	1.14427e-08	2.32361e-06	ENSG00000175048	ENSG00000175048	protein_coding
ZNF33B	10	complement(42574185..42638570)	3.2947	0.407773	1.32664	0.000619409	0.00642776	1	ENSG00000196693	ENSG00000196693	protein_coding
CASD1	7	94509219..94557019	13.1325	0.4055	1.32455	5.7134e-11	5.6819e-09	1.05258e-06	ENSG00000127995	ENSG00000127995	protein_coding
ILKAP	2	complement(238170402..238203708)	31.7174	0.404906	1.324	7.26069e-10	5.57636e-08	1.33764e-05	ENSG00000132323	ENSG00000132323	protein_coding
BCLAF1	6	complement(136256627..136289851)	23.0486	0.403606	1.32281	2.09917e-12	2.64769e-10	3.8673e-08	ENSG00000029363	ENSG00000029363	protein_coding
TESC	12	complement(117038923..117099479)	126.52	0.402151	1.32148	9.4559e-07	3.05966e-05	0.0174206	ENSG00000088992	ENSG00000088992	protein_coding
NLK	17	28041737..28196381	9.31026	0.401838	1.32119	1.19111e-06	3.74068e-05	0.0219439	ENSG00000087095	ENSG00000087095	protein_coding
OXNAD1	3	16265160..16350299	10.3051	0.400458	1.31993	7.58579e-09	4.4578e-07	0.000139753	ENSG00000154814	ENSG00000154814	protein_coding
TCTA	3	49412212..49416476	9.38127	0.400162	1.31966	0.00761395	0.0457663	1	ENSG00000145022	ENSG00000145022	protein_coding
UBXN2B	8	58411359..58451501	9.31043	0.399388	1.31895	1.30519e-07	5.47264e-06	0.00240456	ENSG00000215114	ENSG00000215114	protein_coding
ZNF416	19	complement(57571566..57578911)	5.40065	0.399239	1.31881	0.0024986	0.0195873	1	ENSG00000083817	ENSG00000083817	protein_coding
SLC18B1	6	complement(132769370..132813339)	6.7284	0.399133	1.31872	0.000586131	0.00614824	1	ENSG00000146409	ENSG00000146409	protein_coding
ZNF790	19	complement(36817428..36850787)	2.97524	0.397874	1.31757	0.0066039	0.0409648	1	ENSG00000197863	ENSG00000197863	protein_coding
DHFR	5	complement(80626226..80654983)	71.6469	0.397513	1.31724	9.50948e-06	0.000219213	0.175193	ENSG00000228716	ENSG00000228716	protein_coding
DNAJC30	7	complement(73680918..73683453)	11.8131	0.39715	1.3169	1.07209e-05	0.000240007	0.197512	ENSG00000176410	ENSG00000176410	protein_coding
PIGM	1	complement(160024953..160031990)	4.03333	0.396794	1.31658	2.52749e-06	7.0779e-05	0.046564	ENSG00000143315	ENSG00000143315	protein_coding
PXMP2	12	132687587..132704985	30.4776	0.396779	1.31657	0.000135523	0.00189245	1	ENSG00000176894	ENSG00000176894	protein_coding
CD2AP	6	47477789..47627263	14.8485	0.396221	1.31606	4.63738e-13	6.72376e-11	8.54344e-09	ENSG00000198087	ENSG00000198087	protein_coding
HNRNPM	19	8444767..8489114	262.74	0.394407	1.3144	1.29629e-09	9.26759e-08	2.38816e-05	ENSG00000099783	ENSG00000099783	protein_coding
SPECC1	17	20008865..20319026	1.66862	0.393815	1.31386	2.12693e-05	0.000419812	0.391845	ENSG00000128487	ENSG00000128487	protein_coding
GPR15	3	98531978..98534681	193.321	0.392725	1.31287	0.00179121	0.0151521	1	ENSG00000154165	ENSG00000154165	protein_coding
MAX	14	complement(65006174..65102695)	34.1106	0.392536	1.3127	1.96043e-11	2.11209e-09	3.6117e-07	ENSG00000125952	ENSG00000125952	protein_coding
ZNF480	19	52297169..52325922	4.56656	0.39234	1.31252	0.000524425	0.0055994	1	ENSG00000198464	ENSG00000198464	protein_coding
MEAK7	16	complement(84476355..84554033)	7.43597	0.392304	1.31249	4.76458e-07	1.69536e-05	0.00877778	ENSG00000140950	ENSG00000140950	protein_coding
FAS	10	88953813..89029605	11.8529	0.392225	1.31242	2.28203e-15	4.59784e-13	4.20418e-11	ENSG00000026103	ENSG00000026103	protein_coding
CD58	1	complement(116514534..116571039)	40.7685	0.392059	1.31226	2.41452e-08	1.24863e-06	0.000444826	ENSG00000116815	ENSG00000116815	protein_coding
EPM2AIP1	3	complement(36985043..36993131)	3.79041	0.391203	1.31149	9.71755e-06	0.000222915	0.179027	ENSG00000178567	ENSG00000178567	protein_coding
TRMT10B	9	37753803..37778972	5.71996	0.391097	1.31139	0.0022203	0.0179125	1	ENSG00000165275	ENSG00000165275	protein_coding
TRERF1	6	complement(42224931..42452051)	33.9453	0.390347	1.31071	8.3631e-08	3.72268e-06	0.00154073	ENSG00000124496	ENSG00000124496	protein_coding
TP53INP1	8	complement(94925972..94949378)	16.5416	0.389986	1.31038	2.00215e-08	1.05651e-06	0.000368856	ENSG00000164938	ENSG00000164938	protein_coding
GPR183	13	complement(99294539..99307399)	64.324	0.389244	1.30971	5.72577e-05	0.000939002	1	ENSG00000169508	ENSG00000169508	protein_coding
HNRNPD	4	complement(82352498..82374503)	189.218	0.388611	1.30913	2.99846e-13	4.5606e-11	5.52406e-09	ENSG00000138668	ENSG00000138668	protein_coding
FUS	16	31180138..31191605	285.349	0.38792	1.30851	9.1444e-13	1.25545e-10	1.68467e-08	ENSG00000089280	ENSG00000089280	protein_coding
BEX2	X	complement(103309346..103311007)	20.4123	0.387106	1.30777	0.000110301	0.00159183	1	ENSG00000133134	ENSG00000133134	protein_coding
gene:ENSG00000264058	17	complement(40627356..40665141)	3.24364	0.38557	1.30638	0.00335878	0.0245909	1	ENSG00000264058	ENSG00000264058	protein_coding
CHKB	22	complement(50578959..50601455)	20.9974	0.385183	1.30603	0.000107931	0.00156343	1	ENSG00000100288	ENSG00000100288	protein_coding
FBXO9	6	53051991..53100873	10.8385	0.384533	1.30544	3.78253e-07	1.39719e-05	0.00696855	ENSG00000112146	ENSG00000112146	protein_coding
ARGLU1	13	complement(106541673..106568137)	32.0526	0.383973	1.30493	1.47414e-11	1.64531e-09	2.7158e-07	ENSG00000134884	ENSG00000134884	protein_coding
ARID5A	2	96536743..96552634	95.7437	0.381914	1.30307	1.92638e-11	2.08992e-09	3.54897e-07	ENSG00000196843	ENSG00000196843	protein_coding
KDSR	18	complement(63327726..63367228)	38.5371	0.381572	1.30276	2.7757e-09	1.81697e-07	5.11367e-05	ENSG00000119537	ENSG00000119537	protein_coding
SLC25A45	11	complement(65375192..65383701)	4.00465	0.381555	1.30275	0.00612727	0.0387361	1	ENSG00000162241	ENSG00000162241	protein_coding
PKIA	8	78516340..78605267	27.0385	0.381127	1.30236	1.53054e-08	8.24847e-07	0.000281972	ENSG00000171033	ENSG00000171033	protein_coding
CCNE1	19	29811991..29824312	26.5242	0.381018	1.30226	2.88755e-09	1.87437e-07	5.31974e-05	ENSG00000105173	ENSG00000105173	protein_coding
FCMR	1	complement(206903317..206923247)	53.789	0.380787	1.30205	1.26355e-09	9.07533e-08	2.32784e-05	ENSG00000162894	ENSG00000162894	protein_coding
ZNF75D	X	complement(135248920..135344109)	7.16296	0.379856	1.30121	2.39278e-06	6.76168e-05	0.0440822	ENSG00000186376	ENSG00000186376	protein_coding
RFXAP	13	36819222..36829104	6.5389	0.379672	1.30105	0.00367237	0.0264009	1	ENSG00000133111	ENSG00000133111	protein_coding
MRNIP	5	complement(179835133..179862173)	2.11801	0.379475	1.30087	0.0052937	0.0346087	1	ENSG00000161010	ENSG00000161010	protein_coding
KRAS	12	complement(25205246..25250936)	18.0202	0.378216	1.29973	9.68583e-12	1.09683e-09	1.78442e-07	ENSG00000133703	ENSG00000133703	protein_coding
COMMD4	15	75336020..75343224	26.3571	0.375811	1.29757	8.17918e-09	4.77037e-07	0.000150685	ENSG00000140365	ENSG00000140365	protein_coding
SRSF3	6	36594353..36605600	166.444	0.374137	1.29606	1.42501e-09	1.00489e-07	2.6253e-05	ENSG00000112081	ENSG00000112081	protein_coding
FBXO6	1	11664200..11674354	18.9434	0.374119	1.29605	0.000410381	0.00462165	1	ENSG00000116663	ENSG00000116663	protein_coding
PRPF4B	6	4021267..4064983	14.9584	0.37394	1.29589	3.94779e-09	2.45968e-07	7.27302e-05	ENSG00000112739	ENSG00000112739	protein_coding
C1orf216	1	complement(35713877..35718894)	18.787	0.373456	1.29545	9.40297e-07	3.05823e-05	0.0173231	ENSG00000142686	ENSG00000142686	protein_coding
MAT2A	2	85539168..85545281	71.1942	0.371935	1.29409	3.4194e-11	3.51315e-09	6.29956e-07	ENSG00000168906	ENSG00000168906	protein_coding
TRAK2	2	complement(201377207..201451500)	15.1273	0.370042	1.29239	8.40822e-08	3.727e-06	0.00154905	ENSG00000115993	ENSG00000115993	protein_coding
FBXO3	11	complement(33740939..33774543)	3.24028	0.369826	1.2922	1.10717e-05	0.000246437	0.203974	ENSG00000110429	ENSG00000110429	protein_coding
STXBP5	6	147204180..147391010	4.0154	0.369744	1.29212	3.05685e-07	1.17386e-05	0.00563164	ENSG00000164506	ENSG00000164506	protein_coding
AP5S1	20	3820524..3828838	6.37444	0.369473	1.29188	2.21356e-05	0.000432355	0.407804	ENSG00000125843	ENSG00000125843	protein_coding
FBXL17	5	complement(107859035..108382098)	7.65069	0.369185	1.29162	1.48431e-08	8.05163e-07	0.000273455	ENSG00000145743	ENSG00000145743	protein_coding
LCMT2	15	complement(43323649..43330582)	4.0342	0.367682	1.29028	3.61018e-05	0.000646644	0.665104	ENSG00000168806	ENSG00000168806	protein_coding
RWDD2B	21	complement(29004384..29019360)	9.61781	0.367258	1.2899	3.21857e-05	0.000590223	0.592956	ENSG00000156253	ENSG00000156253	protein_coding
VANGL1	1	115641970..115698224	12.1264	0.366812	1.2895	1.6932e-09	1.1727e-07	3.11939e-05	ENSG00000173218	ENSG00000173218	protein_coding
NME7	1	complement(169132531..169367948)	52.7063	0.366509	1.28923	2.3201e-07	9.22923e-06	0.00427432	ENSG00000143156	ENSG00000143156	protein_coding
FANCL	2	complement(58159243..58241410)	1.75629	0.365964	1.28874	0.000165897	0.00225173	1	ENSG00000115392	ENSG00000115392	protein_coding
SAMD3	6	complement(130144315..130365425)	24.8823	0.364447	1.28739	0.000658076	0.00676119	1	ENSG00000164483	ENSG00000164483	protein_coding
SRSF5	14	69726900..69772005	96.598	0.36419	1.28716	3.13561e-08	1.55916e-06	0.000577673	ENSG00000100650	ENSG00000100650	protein_coding
TRAF5	1	211326615..211374946	26.2041	0.364105	1.28708	3.34389e-08	1.64168e-06	0.000616046	ENSG00000082512	ENSG00000082512	protein_coding
ATG10	5	81972023..82276857	3.1484	0.363308	1.28637	0.00745259	0.0450758	1	ENSG00000152348	ENSG00000152348	protein_coding
DNAJC15	13	43023203..43114213	10.0113	0.362651	1.28579	1.14038e-07	4.8604e-06	0.00210092	ENSG00000120675	ENSG00000120675	protein_coding
TUG1	22	30969245..30979395	16.5533	0.36243	1.28559	2.09565e-09	1.40744e-07	3.86081e-05	ENSG00000253352	ENSG00000253352	protein_coding
ZNG1C	9	68232003..68300035	3.45252	0.361961	1.28517	0.00501208	0.0334554	1	ENSG00000196873	ENSG00000196873	protein_coding
TNFRSF25	1	complement(6460786..6466175)	13.6958	0.361665	1.28491	0.000606441	0.00632705	1	ENSG00000215788	ENSG00000215788	protein_coding
RBM45	2	178112424..178139011	3.521	0.361409	1.28468	0.00223687	0.0180192	1	ENSG00000155636	ENSG00000155636	protein_coding
RGL4	22	23688136..23699176	5.00725	0.361357	1.28463	0.00683437	0.0421416	1	ENSG00000159496	ENSG00000159496	protein_coding
ZNF362	1	33256492..33300719	12.3677	0.361352	1.28463	2.70209e-05	0.000514358	0.497805	ENSG00000160094	ENSG00000160094	protein_coding
UBXN10	1	20186096..20196050	5.72161	0.361102	1.28441	2.84595e-05	0.000532595	0.52431	ENSG00000162543	ENSG00000162543	protein_coding
AP1G2	14	complement(23559565..23568070)	40.6819	0.360669	1.28402	7.10956e-10	5.48745e-08	1.30979e-05	ENSG00000213983	ENSG00000213983	protein_coding
LRRC37B	17	32007383..32053504	7.75713	0.359987	1.28341	0.00012028	0.0017151	1	ENSG00000185158	ENSG00000185158	protein_coding
BCL2A1	15	complement(79960892..79971196)	17.6464	0.359913	1.28335	0.00230047	0.0183966	1	ENSG00000140379	ENSG00000140379	protein_coding
CD244	1	complement(160830160..160862887)	30.2322	0.359899	1.28334	7.76985e-08	3.48926e-06	0.00143144	ENSG00000122223	ENSG00000122223	protein_coding
MCRIP1	17	complement(81822361..81833302)	16.3504	0.358987	1.28252	6.12591e-07	2.07573e-05	0.0112858	ENSG00000225663	ENSG00000225663	protein_coding
CLU	8	complement(27596917..27614700)	19.5306	0.358435	1.28203	0.00444952	0.0306391	1	ENSG00000120885	ENSG00000120885	protein_coding
RNF170	8	complement(42849637..42897290)	7.33473	0.358426	1.28203	2.03808e-06	5.95458e-05	0.0375476	ENSG00000120925	ENSG00000120925	protein_coding
NEK4	3	complement(52708444..52770946)	6.01818	0.357817	1.28149	6.42516e-05	0.00102763	1	ENSG00000114904	ENSG00000114904	protein_coding
TNFSF14	19	complement(6661253..6670588)	19.3597	0.357405	1.28112	8.19227e-06	0.000194335	0.150926	ENSG00000125735	ENSG00000125735	protein_coding
KLRD1	12	10226058..10329608	13.0218	0.356906	1.28068	1.44251e-07	6.01589e-06	0.00265754	ENSG00000134539	ENSG00000134539	protein_coding
GK	X	30653359..30731462	26.8111	0.35631	1.28015	2.82299e-07	1.1004e-05	0.0052008	ENSG00000198814	ENSG00000198814	protein_coding
ZNF589	3	48241100..48299253	3.83944	0.355911	1.27979	0.000986142	0.00950249	1	ENSG00000164048	ENSG00000164048	protein_coding
DHX9	1	182839347..182887982	83.4131	0.355839	1.27973	1.49804e-09	1.05161e-07	2.75984e-05	ENSG00000135829	ENSG00000135829	protein_coding
ZNF772	19	complement(57466663..57477570)	2.19068	0.355466	1.2794	0.00784222	0.04674	1	ENSG00000197128	ENSG00000197128	protein_coding
ANAPC15	11	complement(72106378..72112780)	28.4549	0.354631	1.27866	4.32661e-08	2.08457e-06	0.000797091	ENSG00000110200	ENSG00000110200	protein_coding
CNN2	19	1026586..1039068	283.112	0.354446	1.27849	1.08995e-08	6.10451e-07	0.000200801	ENSG00000064666	ENSG00000064666	protein_coding
MFSD1	3	158732198..158829719	12.9225	0.353803	1.27793	8.94623e-06	0.000208084	0.164816	ENSG00000118855	ENSG00000118855	protein_coding
CCDC159	19	11344684..11354944	9.671	0.353689	1.27782	0.00143841	0.012914	1	ENSG00000183401	ENSG00000183401	protein_coding
PLGRKT	9	complement(5357971..5437925)	58.6752	0.353672	1.27781	1.67928e-06	5.04889e-05	0.0309373	ENSG00000107020	ENSG00000107020	protein_coding
FAM76B	11	complement(95768953..95790409)	6.11963	0.35295	1.27717	5.84877e-05	0.00095715	1	ENSG00000077458	ENSG00000077458	protein_coding
ADAT3	19	1905399..1913447	7.64367	0.352814	1.27705	0.00285376	0.0217666	1	ENSG00000213638	ENSG00000213638	protein_coding
GSDMD	8	143553207..143563062	48.0877	0.352426	1.27671	4.14328e-07	1.5054e-05	0.00763316	ENSG00000104518	ENSG00000104518	protein_coding
ADSL	22	40346461..40390463	33.8551	0.352359	1.27665	2.39015e-10	2.03741e-08	4.40337e-06	ENSG00000239900	ENSG00000239900	protein_coding
MICAL1	6	complement(109444062..109465968)	22.9547	0.351718	1.27608	3.5134e-05	0.000632999	0.647274	ENSG00000135596	ENSG00000135596	protein_coding
CASP6	4	complement(109688622..109703583)	24.5879	0.350478	1.27498	9.49195e-06	0.000219134	0.17487	ENSG00000138794	ENSG00000138794	protein_coding
MAGOHB	12	complement(10604193..10613609)	7.7733	0.349872	1.27445	0.00047995	0.0052106	1	ENSG00000111196	ENSG00000111196	protein_coding
SYTL2	11	complement(85694224..85811159)	29.6449	0.348703	1.27342	1.00027e-10	9.237e-09	1.84279e-06	ENSG00000137501	ENSG00000137501	protein_coding
PCLAF	15	complement(64364304..64387687)	117.537	0.348428	1.27317	4.00468e-07	1.46876e-05	0.00737782	ENSG00000166803	ENSG00000166803	protein_coding
PCSK7	11	complement(117204337..117232525)	34.6126	0.347912	1.27272	1.2446e-05	0.000271003	0.229292	ENSG00000160613	ENSG00000160613	protein_coding
TBCE_2	1	235367360..235452443	4.05551	0.347509	1.27236	0.0032745	0.0241219	1	ENSG00000284770	ENSG00000284770	protein_coding
LPGAT1	1	complement(211743457..211830763)	6.15158	0.347429	1.27229	1.79209e-06	5.33638e-05	0.0330157	ENSG00000123684	ENSG00000123684	protein_coding
DNAJC17	15	complement(40765161..40807478)	8.6066	0.346257	1.27126	6.32757e-05	0.00101928	1	ENSG00000104129	ENSG00000104129	protein_coding
DOCK9	13	complement(98793429..99086625)	8.80558	0.346076	1.2711	4.51802e-06	0.000116821	0.0832354	ENSG00000088387	ENSG00000088387	protein_coding
RASGEF1A	10	complement(43194535..43267065)	6.83467	0.345091	1.27023	1.75149e-05	0.000358478	0.322677	ENSG00000198915	ENSG00000198915	protein_coding
PTGDR2	11	complement(60850933..60855950)	59.9065	0.344899	1.27006	0.00213855	0.0173704	1	ENSG00000183134	ENSG00000183134	protein_coding
SLC9A9	3	complement(143265222..143848485)	11.2807	0.344212	1.26946	0.000107544	0.0015622	1	ENSG00000181804	ENSG00000181804	protein_coding
TRA2B	3	complement(185914558..185938103)	83.4149	0.344207	1.26945	8.8298e-11	8.25214e-09	1.62671e-06	ENSG00000136527	ENSG00000136527	protein_coding
MMP25	16	3046062..3060726	59.5123	0.344143	1.2694	2.12396e-06	6.14761e-05	0.0391298	ENSG00000008516	ENSG00000008516	protein_coding
PIGO	9	complement(35087237..35096619)	9.62641	0.342274	1.26775	2.88941e-07	1.11786e-05	0.00532317	ENSG00000165282	ENSG00000165282	protein_coding
POP1	8	98117293..98159835	6.68896	0.341904	1.26743	0.000117909	0.00168749	1	ENSG00000104356	ENSG00000104356	protein_coding
HMGB3	X	150980509..150990771	27.3517	0.341823	1.26736	3.46991e-07	1.30152e-05	0.00639262	ENSG00000029993	ENSG00000029993	protein_coding
GATD1	11	complement(767220..777488)	4.84584	0.341353	1.26694	0.00453361	0.0311214	1	ENSG00000177225	ENSG00000177225	protein_coding
NASP	1	45583846..45618904	113.835	0.341149	1.26677	2.72339e-10	2.29623e-08	5.01729e-06	ENSG00000132780	ENSG00000132780	protein_coding
PALS2	7	24573268..24694193	3.9249	0.340952	1.26659	0.000316954	0.00377088	1	ENSG00000105926	ENSG00000105926	protein_coding
LAX1	1	203765177..203776372	27.7039	0.340686	1.26636	3.72326e-08	1.81644e-06	0.000685937	ENSG00000122188	ENSG00000122188	protein_coding
PTPRN2	7	complement(157539056..158587823)	10.0688	0.340463	1.26616	2.51022e-05	0.000482573	0.462459	ENSG00000155093	ENSG00000155093	protein_coding
TCEAL3	X	103607451..103629690	14.5737	0.340198	1.26593	0.00278029	0.0213005	1	ENSG00000196507	ENSG00000196507	protein_coding
HYPK	15	43796142..43804427	5.91656	0.339836	1.26561	0.00203901	0.0167018	1	ENSG00000242028	ENSG00000242028	protein_coding
CSPP1	8	67062417..67196778	2.34154	0.338974	1.26486	0.00120297	0.0111155	1	ENSG00000104218	ENSG00000104218	protein_coding
ANO9	11	complement(417933..442011)	6.56808	0.338293	1.26426	0.00345169	0.0251406	1	ENSG00000185101	ENSG00000185101	protein_coding
MICU2	13	complement(21492691..21604181)	43.9937	0.338261	1.26423	2.11056e-08	1.09876e-06	0.000388828	ENSG00000165487	ENSG00000165487	protein_coding
ZSCAN30	18	complement(35251058..35290245)	3.90281	0.338101	1.26409	9.11686e-05	0.00137134	1	ENSG00000186814	ENSG00000186814	protein_coding
ALDH16A1	19	49453225..49471050	20.368	0.337968	1.26397	4.99804e-05	0.000840994	0.920789	ENSG00000161618	ENSG00000161618	protein_coding
SLAMF7	1	160739057..160754821	189.192	0.337899	1.26391	1.64442e-08	8.7971e-07	0.000302952	ENSG00000026751	ENSG00000026751	protein_coding
TRA2A	7	complement(23504780..23532041)	51.626	0.336986	1.26312	9.49862e-09	5.45783e-07	0.000174993	ENSG00000164548	ENSG00000164548	protein_coding
UBLCP1	5	159263290..159286036	38.8499	0.336836	1.26298	8.90069e-08	3.90072e-06	0.00163977	ENSG00000164332	ENSG00000164332	protein_coding
ERCC8	5	complement(60866454..60945073)	1.50206	0.336432	1.26263	0.00521551	0.0342563	1	ENSG00000049167	ENSG00000049167	protein_coding
HACD4	9	complement(20999509..21031640)	9.31309	0.336036	1.26228	1.43613e-05	0.000305207	0.264578	ENSG00000188921	ENSG00000188921	protein_coding
TXNDC17	17	6640985..6644541	26.1751	0.335729	1.26202	3.3061e-05	0.000604132	0.609083	ENSG00000129235	ENSG00000129235	protein_coding
SELL	1	complement(169690665..169711702)	488.034	0.33495	1.26133	3.17416e-06	8.49032e-05	0.0584775	ENSG00000188404	ENSG00000188404	protein_coding
SLC27A4	9	128340527..128361470	17.7903	0.334512	1.26095	5.28286e-07	1.85426e-05	0.00973261	ENSG00000167114	ENSG00000167114	protein_coding
TIMM8B	11	complement(112084800..112086798)	43.0559	0.334287	1.26075	4.34572e-05	0.000753394	0.800611	ENSG00000150779	ENSG00000150779	protein_coding
GCA	2	162318840..162371595	6.58194	0.333475	1.26004	0.000134595	0.00188117	1	ENSG00000115271	ENSG00000115271	protein_coding
EMC10	19	50476400..50490871	18.9824	0.333192	1.2598	6.343e-11	6.22818e-09	1.16857e-06	ENSG00000161671	ENSG00000161671	protein_coding
STX17	9	99906654..99974534	12.5991	0.33318	1.25979	2.84021e-07	1.10433e-05	0.00523251	ENSG00000136874	ENSG00000136874	protein_coding
MRPL1	4	77862830..77952785	29.5254	0.333151	1.25976	0.000748667	0.00749329	1	ENSG00000169288	ENSG00000169288	protein_coding
LYRM2	6	complement(89568144..89638749)	6.97419	0.33285	1.2595	7.39486e-06	0.000177867	0.136236	ENSG00000083099	ENSG00000083099	protein_coding
CD52	1	26317958..26320523	3034.16	0.3321	1.25884	5.47331e-07	1.90815e-05	0.0100835	ENSG00000169442	ENSG00000169442	protein_coding
STARD5	15	complement(81309053..81324183)	10.4818	0.33208	1.25883	0.000682517	0.00697534	1	ENSG00000172345	ENSG00000172345	protein_coding
SLC25A12	2	complement(171783405..171999859)	12.7271	0.331485	1.25831	6.12264e-06	0.000150773	0.112797	ENSG00000115840	ENSG00000115840	protein_coding
ZNF512	2	27582969..27623217	16.6365	0.33127	1.25812	4.642e-05	0.000795585	0.855195	ENSG00000243943	ENSG00000243943	protein_coding
SIRPG	20	complement(1629152..1657779)	191.343	0.3311	1.25797	1.73051e-08	9.22583e-07	0.000318812	ENSG00000089012	ENSG00000089012	protein_coding
OSBP2	22	30693782..30907824	7.93623	0.330781	1.25769	0.000348211	0.00406636	1	ENSG00000184792	ENSG00000184792	protein_coding
RALGAPA2	20	complement(20389530..20712644)	4.72697	0.330756	1.25767	1.63562e-05	0.000339842	0.30133	ENSG00000188559	ENSG00000188559	protein_coding
XPA	9	complement(97674909..97697340)	16.4685	0.329926	1.25695	0.000286056	0.00346167	1	ENSG00000136936	ENSG00000136936	protein_coding
AUH	9	complement(91213815..91361918)	49.3032	0.329843	1.25688	6.12623e-08	2.82864e-06	0.00112864	ENSG00000148090	ENSG00000148090	protein_coding
GSTCD	4	105708778..105847725	3.49236	0.329674	1.25673	0.00111001	0.0104241	1	ENSG00000138780	ENSG00000138780	protein_coding
RTP4	3	187368385..187372076	17.9109	0.329271	1.25638	0.000279736	0.00340646	1	ENSG00000136514	ENSG00000136514	protein_coding
CC2D1B	1	complement(52345723..52366205)	15.3558	0.328924	1.25608	3.34062e-07	1.25792e-05	0.00615443	ENSG00000154222	ENSG00000154222	protein_coding
XRCC2	7	complement(152644776..152676193)	3.28489	0.328649	1.25584	0.00656749	0.0407879	1	ENSG00000196584	ENSG00000196584	protein_coding
THEM4	1	complement(151870866..151909637)	10.0086	0.328297	1.25553	1.70025e-05	0.000350768	0.313238	ENSG00000159445	ENSG00000159445	protein_coding
UTP14A	X	129906121..129929761	24.9379	0.328086	1.25535	3.27775e-07	1.24027e-05	0.0060386	ENSG00000156697	ENSG00000156697	protein_coding
CHMP3	2	complement(86503430..86563479)	33.4443	0.327478	1.25482	6.37005e-05	0.00102272	1	ENSG00000115561	ENSG00000115561	protein_coding
DYNC2I2	9	complement(128633653..128656847)	41.8695	0.327461	1.2548	1.29356e-07	5.43857e-06	0.00238313	ENSG00000119333	ENSG00000119333	protein_coding
NFATC2	20	complement(51386957..51562831)	29.6594	0.327309	1.25467	8.65213e-06	0.000202305	0.159398	ENSG00000101096	ENSG00000101096	protein_coding
SSBP1	7	141738334..141787922	104.217	0.327196	1.25457	1.13559e-06	3.5954e-05	0.0209209	ENSG00000106028	ENSG00000106028	protein_coding
FMNL2	2	152335174..152649826	4.72403	0.32671	1.25415	0.00835318	0.0489578	1	ENSG00000157827	ENSG00000157827	protein_coding
JAKMIP2	5	complement(147585438..147782775)	4.0552	0.326684	1.25413	0.000251847	0.00312579	1	ENSG00000176049	ENSG00000176049	protein_coding
RIGI	9	complement(32455302..32526208)	8.71498	0.326265	1.25376	0.00018698	0.00247087	1	ENSG00000107201	ENSG00000107201	protein_coding
LIME1	20	63736283..63739103	208.369	0.325342	1.25296	0.000622054	0.00644659	1	ENSG00000203896	ENSG00000203896	protein_coding
PPP4R1	18	complement(9546791..9615240)	13.606	0.325306	1.25293	4.64664e-07	1.66101e-05	0.00856051	ENSG00000154845	ENSG00000154845	protein_coding
KRCC1	2	complement(88027205..88064252)	31.9663	0.324975	1.25264	1.75625e-06	5.23972e-05	0.0323555	ENSG00000172086	ENSG00000172086	protein_coding
PRDM8	4	80183879..80204329	17.018	0.324753	1.25245	1.62623e-05	0.000339561	0.299601	ENSG00000152784	ENSG00000152784	protein_coding
TNFAIP8L2	1	151156649..151159749	47.9964	0.32415	1.25193	5.06529e-05	0.000850464	0.933178	ENSG00000163154	ENSG00000163154	protein_coding
ISG20	15	88635670..88656483	84.1251	0.323319	1.25121	5.18053e-05	0.000866998	0.954408	ENSG00000172183	ENSG00000172183	protein_coding
GPR18	13	complement(99254732..99261744)	13.6378	0.322803	1.25076	0.000380274	0.00436564	1	ENSG00000125245	ENSG00000125245	protein_coding
CCDC66	3	56557161..56621837	3.38392	0.322491	1.25049	0.00315985	0.0235456	1	ENSG00000180376	ENSG00000180376	protein_coding
MAP4K4	2	101696850..101894690	32.1849	0.321942	1.25001	1.61886e-10	1.41893e-08	2.98243e-06	ENSG00000071054	ENSG00000071054	protein_coding
SRSF2	17	complement(76734115..76737333)	136.154	0.32108	1.24927	6.21638e-09	3.73802e-07	0.000114524	ENSG00000161547	ENSG00000161547	protein_coding
TXNL4A	18	complement(79970813..80033949)	46.4189	0.321017	1.24921	1.84711e-08	9.81372e-07	0.000340293	ENSG00000141759	ENSG00000141759	protein_coding
ASL	7	66075800..66094697	15.0496	0.320943	1.24915	1.07571e-06	3.44094e-05	0.0198178	ENSG00000126522	ENSG00000126522	protein_coding
ELP6	3	complement(47495640..47513712)	24.3041	0.32086	1.24907	1.87969e-05	0.000381196	0.346295	ENSG00000163832	ENSG00000163832	protein_coding
SEMA4F	2	74654228..74683853	3.47395	0.320405	1.24868	0.00178818	0.0151347	1	ENSG00000135622	ENSG00000135622	protein_coding
MVB12B	9	126326829..126507041	15.7463	0.320057	1.24838	6.25041e-06	0.000152951	0.115151	ENSG00000196814	ENSG00000196814	protein_coding
RANBP10	16	complement(67723070..67806560)	8.45957	0.319833	1.24819	6.6311e-07	2.23156e-05	0.0122165	ENSG00000141084	ENSG00000141084	protein_coding
OAS3	12	112938051..112976460	15.1039	0.319491	1.24789	0.000231848	0.00293812	1	ENSG00000111331	ENSG00000111331	protein_coding
FANCD2	3	10026370..10101932	10.7899	0.318935	1.24741	3.31273e-07	1.25045e-05	0.00610303	ENSG00000144554	ENSG00000144554	protein_coding
ARHGEF5	7	144355288..144380632	4.85696	0.318439	1.24698	0.00195746	0.0162242	1	ENSG00000050327	ENSG00000050327	protein_coding
TAF9B	X	complement(78129748..78139650)	35.6474	0.318189	1.24676	4.91979e-08	2.34848e-06	0.000906374	ENSG00000187325	ENSG00000187325	protein_coding
EOGT	3	complement(68975217..69013684)	5.57489	0.317999	1.2466	0.000414812	0.00465658	1	ENSG00000163378	ENSG00000163378	protein_coding
TEX261	2	complement(70968325..70994873)	26.8126	0.317985	1.24659	1.49485e-07	6.21747e-06	0.00275397	ENSG00000144043	ENSG00000144043	protein_coding
NOL12	22	37681673..37693476	12.2	0.317972	1.24658	0.000240619	0.00301776	1	ENSG00000273899	ENSG00000273899	protein_coding
TNFAIP8	5	119268692..119399688	31.1378	0.317779	1.24641	7.54821e-10	5.74034e-08	1.39061e-05	ENSG00000145779	ENSG00000145779	protein_coding
COMTD1	10	complement(75233641..75236030)	22.268	0.317629	1.24628	0.00119098	0.0110309	1	ENSG00000165644	ENSG00000165644	protein_coding
PIGQ	16	566995..584109	8.25052	0.317566	1.24623	9.40705e-05	0.00140463	1	ENSG00000007541	ENSG00000007541	protein_coding
SLC4A2	7	151057210..151076526	20.074	0.317296	1.24599	1.9037e-07	7.77209e-06	0.00350718	ENSG00000164889	ENSG00000164889	protein_coding
WDR77	1	complement(111439890..111449256)	22.9208	0.317102	1.24583	5.39018e-06	0.000135094	0.0993032	ENSG00000116455	ENSG00000116455	protein_coding
ZNF260	19	complement(36510687..36528271)	4.08175	0.31632	1.24515	0.000754749	0.00752034	1	ENSG00000254004	ENSG00000254004	protein_coding
TPGS1	19	507497..519654	50.5477	0.314834	1.24387	0.000278405	0.0034036	1	ENSG00000141933	ENSG00000141933	protein_coding
SNX29	16	11976734..12574287	12.6437	0.313845	1.24302	4.44164e-07	1.59633e-05	0.00818284	ENSG00000048471	ENSG00000048471	protein_coding
RASA3	13	complement(113977783..114132623)	47.6807	0.313549	1.24276	0.00191707	0.0159986	1	ENSG00000185989	ENSG00000185989	protein_coding
MTMR1	X	150692971..150765108	27.7628	0.312998	1.24229	5.44235e-09	3.31108e-07	0.000100264	ENSG00000063601	ENSG00000063601	protein_coding
ZDHHC2	8	17156482..17224799	14.5559	0.312122	1.24153	2.58706e-06	7.15753e-05	0.0476614	ENSG00000104219	ENSG00000104219	protein_coding
ZNF559	19	9323772..9351162	3.34996	0.31201	1.24144	0.000631995	0.00652781	1	ENSG00000188321	ENSG00000188321	protein_coding
FBXO33	14	complement(39397684..39432466)	25.4369	0.311775	1.24123	1.9963e-07	8.10748e-06	0.00367778	ENSG00000165355	ENSG00000165355	protein_coding
ADSS2	1	complement(244408494..244451909)	65.747	0.311582	1.24107	1.83387e-07	7.52664e-06	0.00337854	ENSG00000035687	ENSG00000035687	protein_coding
RANBP6	9	complement(6011025..6015625)	13.0226	0.31152	1.24101	2.82163e-06	7.69328e-05	0.0519829	ENSG00000137040	ENSG00000137040	protein_coding
DUSP23	1	159780932..159782543	50.8649	0.310484	1.24012	0.000274194	0.00336272	1	ENSG00000158716	ENSG00000158716	protein_coding
ABAT	16	8674596..8784575	3.81179	0.310243	1.23992	0.00506861	0.0336476	1	ENSG00000183044	ENSG00000183044	protein_coding
AKTIP	16	complement(53491040..53504411)	17.6557	0.310128	1.23982	4.32541e-05	0.00075145	0.796871	ENSG00000166971	ENSG00000166971	protein_coding
PIGC	1	complement(172370189..172444086)	19.8897	0.309944	1.23966	1.32632e-05	0.000284994	0.244349	ENSG00000135845	ENSG00000135845	protein_coding
FAM43A	3	194685883..194689037	23.4213	0.309616	1.23938	1.94808e-06	5.74572e-05	0.0358894	ENSG00000185112	ENSG00000185112	protein_coding
LBH	2	30231534..30323730	230.365	0.309561	1.23933	6.26331e-08	2.88335e-06	0.00115389	ENSG00000213626	ENSG00000213626	protein_coding
DENND2D	1	complement(111185969..111204535)	86.0162	0.308868	1.23874	1.65517e-10	1.4426e-08	3.04933e-06	ENSG00000162777	ENSG00000162777	protein_coding
SLC38A9	5	complement(55625845..55773194)	6.20001	0.30851	1.23843	0.00202204	0.0165803	1	ENSG00000177058	ENSG00000177058	protein_coding
MACROH2A1	5	complement(135334381..135399914)	191.715	0.308321	1.23827	3.65176e-10	3.02959e-08	6.72764e-06	ENSG00000113648	ENSG00000113648	protein_coding
SDC4	20	complement(45325288..45348424)	112.994	0.308122	1.2381	0.000107895	0.00156343	1	ENSG00000124145	ENSG00000124145	protein_coding
TNF	6	31575565..31578336	69.3879	0.308055	1.23804	2.18858e-05	0.000429249	0.403202	ENSG00000232810	ENSG00000232810	protein_coding
INTS9	8	complement(28767661..28890242)	17.3856	0.307872	1.23788	3.9799e-06	0.000103621	0.0733217	ENSG00000104299	ENSG00000104299	protein_coding
LRRC45	17	82023305..82031151	19.6608	0.307383	1.23746	5.27989e-05	0.000882675	0.972715	ENSG00000169683	ENSG00000169683	protein_coding
JRK	8	complement(142657460..142681968)	6.56826	0.307273	1.23737	0.000105781	0.00154092	1	ENSG00000234616	ENSG00000234616	protein_coding
SNRNP25	16	53828..57669	74.707	0.30717	1.23728	5.23735e-06	0.000132333	0.0964877	ENSG00000161981	ENSG00000161981	protein_coding
UROS	10	complement(125784980..125823258)	10.1621	0.306491	1.2367	1.05437e-05	0.000237065	0.194246	ENSG00000188690	ENSG00000188690	protein_coding
CYSTM1	5	140175156..140282052	38.8824	0.306372	1.23659	0.000201536	0.00262081	1	ENSG00000120306	ENSG00000120306	protein_coding
ABRACL	6	139028745..139043302	187.621	0.306145	1.2364	1.99033e-06	5.82604e-05	0.0366679	ENSG00000146386	ENSG00000146386	protein_coding
RASA1	5	87267883..87391931	19.6581	0.306112	1.23637	6.29257e-05	0.00101479	1	ENSG00000145715	ENSG00000145715	protein_coding
LST1	6	31586124..31588909	62.0929	0.306093	1.23635	4.50026e-05	0.000776608	0.829083	ENSG00000204482	ENSG00000204482	protein_coding
ATP13A1	19	complement(19645198..19663676)	36.7042	0.305988	1.23626	2.96421e-07	1.14395e-05	0.00546096	ENSG00000105726	ENSG00000105726	protein_coding
RIPOR2	6	complement(24804282..25042170)	34.044	0.305024	1.23544	4.69737e-08	2.24923e-06	0.000865397	ENSG00000111913	ENSG00000111913	protein_coding
NAPEPLD	7	complement(103099776..103149560)	3.06418	0.304916	1.23535	0.00705858	0.0432321	1	ENSG00000161048	ENSG00000161048	protein_coding
CPT1A	11	complement(68754620..68844410)	33.325	0.304345	1.23486	0.000364215	0.00422488	1	ENSG00000110090	ENSG00000110090	protein_coding
PVR	19	44643798..44666162	3.46297	0.303731	1.23433	0.00193994	0.0161114	1	ENSG00000073008	ENSG00000073008	protein_coding
CENPS	1	10430433..10442808	13.7842	0.303655	1.23427	0.00324017	0.0239486	1	ENSG00000175279	ENSG00000175279	protein_coding
ANAPC2	9	complement(137174784..137188560)	25.7753	0.303171	1.23385	1.36395e-06	4.21522e-05	0.0251281	ENSG00000176248	ENSG00000176248	protein_coding
OXCT1	5	complement(41730065..41870425)	56.7494	0.303161	1.23385	3.11596e-08	1.55702e-06	0.000574053	ENSG00000083720	ENSG00000083720	protein_coding
HYAL3	3	complement(50292831..50299405)	18.8395	0.30265	1.23341	0.00430092	0.0298677	1	ENSG00000186792	ENSG00000186792	protein_coding
ICE2	15	complement(60419609..60479160)	8.86926	0.302307	1.23311	4.08731e-07	1.49553e-05	0.00753006	ENSG00000128915	ENSG00000128915	protein_coding
DCUN1D4	4	51843000..51916837	3.71536	0.302187	1.23301	0.00457915	0.0313094	1	ENSG00000109184	ENSG00000109184	protein_coding
ATP6V1C1	8	103021063..103073051	8.44279	0.301393	1.23233	2.93648e-05	0.000546646	0.540987	ENSG00000155097	ENSG00000155097	protein_coding
CCDC71	3	complement(49162535..49166331)	26.6781	0.300861	1.23188	3.42449e-05	0.000619203	0.630894	ENSG00000177352	ENSG00000177352	protein_coding
GZMA	5	55102646..55110252	1596.09	0.300541	1.23161	7.08688e-07	2.36443e-05	0.0130561	ENSG00000145649	ENSG00000145649	protein_coding
BCKDHB	6	80106647..80346270	9.12598	0.299989	1.23114	0.000252255	0.00312579	1	ENSG00000083123	ENSG00000083123	protein_coding
STAT1	2	complement(190908460..191020960)	121.51	0.299444	1.23067	3.46374e-06	9.20145e-05	0.0638125	ENSG00000115415	ENSG00000115415	protein_coding
TRAPPC14	7	complement(100154420..100158723)	11.1815	0.299378	1.23061	0.000427048	0.00475268	1	ENSG00000146826	ENSG00000146826	protein_coding
ZNF180	19	complement(44474428..44500524)	4.56169	0.299371	1.23061	0.00210278	0.0171247	1	ENSG00000167384	ENSG00000167384	protein_coding
TAF7	5	complement(141259884..141320784)	89.8954	0.298841	1.23016	4.18568e-08	2.02927e-06	0.000771127	ENSG00000178913	ENSG00000178913	protein_coding
GIMAP5	7	150722253..150750033	129.594	0.298744	1.23007	0.000279143	0.00340527	1	ENSG00000196329	ENSG00000196329	protein_coding
GALNT1	18	35581117..35711834	33.9412	0.298577	1.22993	8.19892e-08	3.66565e-06	0.00151049	ENSG00000141429	ENSG00000141429	protein_coding
IFT80	3	complement(160256986..160399880)	6.47013	0.298535	1.22989	0.000614094	0.00638971	1	ENSG00000068885	ENSG00000068885	protein_coding
SERPINB8	18	63970029..64019779	6.34017	0.298385	1.22977	0.000387003	0.00442444	1	ENSG00000166401	ENSG00000166401	protein_coding
RDH14	2	complement(18554723..18560679)	31.4593	0.298129	1.22955	2.49647e-05	0.000480524	0.459925	ENSG00000240857	ENSG00000240857	protein_coding
GLMP	1	complement(156290089..156295689)	21.9516	0.297983	1.22942	2.55123e-06	7.10989e-05	0.0470013	ENSG00000198715	ENSG00000198715	protein_coding
FKBP3	14	complement(45115599..45135319)	75.6578	0.297812	1.22928	1.94474e-06	5.74572e-05	0.0358279	ENSG00000100442	ENSG00000100442	protein_coding
FAM111B	11	59107185..59127412	24.3783	0.297788	1.22926	1.08335e-06	3.45115e-05	0.0199586	ENSG00000189057	ENSG00000189057	protein_coding
ARHGEF9	X	complement(63634967..63809274)	5.40573	0.297355	1.22889	2.91462e-06	7.93287e-05	0.053696	ENSG00000131089	ENSG00000131089	protein_coding
IMPACT	18	24426634..24453531	7.8765	0.297029	1.22861	0.00115204	0.0107215	1	ENSG00000154059	ENSG00000154059	protein_coding
NMRK1	9	complement(75060573..75088217)	35.5249	0.296986	1.22857	2.38744e-05	0.000462406	0.439838	ENSG00000106733	ENSG00000106733	protein_coding
CCNYL1	2	207711540..207761839	4.18805	0.296905	1.22851	0.00370005	0.0265507	1	ENSG00000163249	ENSG00000163249	protein_coding
CEP295	11	93661682..93730358	3.17697	0.296245	1.22794	0.00582625	0.0372183	1	ENSG00000166004	ENSG00000166004	protein_coding
DNAJB12	10	complement(72332830..72355149)	17.7528	0.296238	1.22794	1.57461e-06	4.78052e-05	0.029009	ENSG00000148719	ENSG00000148719	protein_coding
CWC25	17	complement(38800441..38825355)	14.4928	0.295947	1.22769	2.34335e-05	0.000455003	0.431716	ENSG00000273559	ENSG00000273559	protein_coding
TTC22	1	complement(54779712..54801323)	10.6772	0.295396	1.22722	4.85633e-05	0.000822501	0.894681	ENSG00000006555	ENSG00000006555	protein_coding
UGCG	9	111896814..111935369	8.25913	0.294524	1.22648	0.000346393	0.00405274	1	ENSG00000148154	ENSG00000148154	protein_coding
COX6C	8	complement(99873200..99893707)	74.5856	0.293506	1.22562	6.14863e-05	0.000996759	1	ENSG00000164919	ENSG00000164919	protein_coding
ABCB8	7	151028422..151047782	9.14033	0.293348	1.22548	1.22235e-05	0.000267847	0.225193	ENSG00000197150	ENSG00000197150	protein_coding
DGLUCY	14	91060333..91225632	17.5961	0.293258	1.2254	7.87042e-05	0.00121511	1	ENSG00000133943	ENSG00000133943	protein_coding
MAPK13	6	36127809..36144524	29.6704	0.292603	1.22485	1.05016e-06	3.37312e-05	0.0193471	ENSG00000156711	ENSG00000156711	protein_coding
TSPAN5	4	complement(98470367..98658611)	35.3024	0.292115	1.22443	3.22725e-08	1.5996e-06	0.000594556	ENSG00000168785	ENSG00000168785	protein_coding
TIA1	2	complement(70209444..70248660)	13.0124	0.292065	1.22439	2.37919e-06	6.7377e-05	0.0438318	ENSG00000116001	ENSG00000116001	protein_coding
MTCH2	11	complement(47617315..47642607)	51.7304	0.29198	1.22432	1.55675e-06	4.74487e-05	0.02868	ENSG00000109919	ENSG00000109919	protein_coding
NCDN	1	35557473..35567274	30.5789	0.291455	1.22387	8.21664e-07	2.70643e-05	0.0151375	ENSG00000020129	ENSG00000020129	protein_coding
CD9	12	6199715..6238271	37.9538	0.291413	1.22384	0.000578149	0.00608508	1	ENSG00000010278	ENSG00000010278	protein_coding
MCOLN2	1	complement(84925583..84997113)	20.7793	0.291361	1.22379	0.00016584	0.00225173	1	ENSG00000153898	ENSG00000153898	protein_coding
VTI1A	10	112446998..112818744	8.44658	0.290793	1.22331	9.85993e-05	0.00145544	1	ENSG00000151532	ENSG00000151532	protein_coding
DUSP4	8	complement(29333064..29350684)	146.435	0.290791	1.22331	0.00105384	0.0100057	1	ENSG00000120875	ENSG00000120875	protein_coding
BATF3	1	complement(212686417..212699840)	188.915	0.290373	1.22296	0.000940751	0.00913317	1	ENSG00000123685	ENSG00000123685	protein_coding
CRYZL1	21	complement(33589341..33643926)	5.71847	0.290243	1.22285	0.00192536	0.0160247	1	ENSG00000205758	ENSG00000205758	protein_coding
CDC16	13	114234887..114272723	29.9345	0.289839	1.2225	6.83623e-07	2.28572e-05	0.0125944	ENSG00000130177	ENSG00000130177	protein_coding
KIAA0232	4	6781375..6884170	12.1458	0.289606	1.22231	6.50065e-06	0.000158354	0.119762	ENSG00000170871	ENSG00000170871	protein_coding
SEPTIN1	16	complement(30378135..30395991)	410.977	0.289072	1.22185	1.07193e-08	6.02533e-07	0.000197481	ENSG00000180096	ENSG00000180096	protein_coding
CKLF	16	66552563..66566251	261.416	0.28863	1.22148	2.06068e-07	8.34708e-06	0.00379638	ENSG00000217555	ENSG00000217555	protein_coding
gene:ENSG00000170846	4	6663396..6676755	37.6199	0.288451	1.22133	1.64327e-05	0.000340825	0.30274	ENSG00000170846	ENSG00000170846	protein_coding
PSKH1	16	67893254..67929676	16.4579	0.287927	1.22088	9.73942e-06	0.000222915	0.179429	ENSG00000159792	ENSG00000159792	protein_coding
CD200R1	3	complement(112921205..112975103)	13.6499	0.28787	1.22084	1.27602e-05	0.000274946	0.235081	ENSG00000163606	ENSG00000163606	protein_coding
gene:ENSG00000290146	12	6970921..6997428	17.4524	0.287721	1.22071	0.00596734	0.0379571	1	ENSG00000290146	ENSG00000290146	protein_coding
WASHC3	12	complement(102012840..102062149)	66.518	0.287348	1.22039	1.2422e-05	0.000271003	0.228851	ENSG00000120860	ENSG00000120860	protein_coding
ZNF302	19	34677639..34686397	6.97334	0.287253	1.22031	0.00601434	0.038131	1	ENSG00000089335	ENSG00000089335	protein_coding
RNF157	17	complement(76142465..76240493)	26.2629	0.285782	1.21907	0.000253268	0.00313333	1	ENSG00000141576	ENSG00000141576	protein_coding
CHURC1	14	64914361..64944591	22.3879	0.285685	1.21899	3.02676e-06	8.16647e-05	0.055762	ENSG00000258289	ENSG00000258289	protein_coding
ZC3H4	19	complement(47064187..47113776)	26.6729	0.285454	1.21879	4.92099e-06	0.000125566	0.0906594	ENSG00000130749	ENSG00000130749	protein_coding
HNRNPA2B1	7	complement(26171151..26201529)	249.445	0.285372	1.21872	5.88147e-08	2.73824e-06	0.00108354	ENSG00000122566	ENSG00000122566	protein_coding
HNRNPA3	2	177212694..177223959	181.283	0.284999	1.21841	1.03898e-07	4.4527e-06	0.00191412	ENSG00000170144	ENSG00000170144	protein_coding
GIMAP8	7	150450630..150479393	20.0573	0.283944	1.21752	0.0013561	0.0122601	1	ENSG00000171115	ENSG00000171115	protein_coding
CSGALNACT1	8	complement(19404161..19758029)	32.9639	0.283547	1.21718	2.02249e-08	1.06363e-06	0.000372604	ENSG00000147408	ENSG00000147408	protein_coding
ZNF268	12	133181409..133214832	2.32876	0.283546	1.21718	0.00107101	0.0101377	1	ENSG00000090612	ENSG00000090612	protein_coding
NLE1	17	complement(35128730..35142304)	9.96154	0.283421	1.21708	1.09325e-05	0.00024439	0.201409	ENSG00000073536	ENSG00000073536	protein_coding
INPP5E	9	complement(136428619..136439845)	8.83471	0.28287	1.21661	0.00285838	0.0217697	1	ENSG00000148384	ENSG00000148384	protein_coding
ACAA2	18	complement(49782164..49813953)	86.0414	0.282704	1.21647	9.34975e-08	4.06308e-06	0.0017225	ENSG00000167315	ENSG00000167315	protein_coding
TMEM175	4	932387..958656	10.8518	0.282551	1.21634	0.00384983	0.0274225	1	ENSG00000127419	ENSG00000127419	protein_coding
RAB29	1	complement(205767986..205775482)	61.0716	0.282358	1.21618	7.26602e-08	3.27689e-06	0.00133862	ENSG00000117280	ENSG00000117280	protein_coding
PLPP6	9	4662294..4665258	7.31991	0.282227	1.21607	0.00496761	0.0332187	1	ENSG00000205808	ENSG00000205808	protein_coding
GALT	9	34638133..34651035	21.844	0.281813	1.21572	0.000200907	0.00261483	1	ENSG00000213930	ENSG00000213930	protein_coding
WNT5B	12	1529891..1647212	7.92507	0.281771	1.21569	0.00212774	0.0172916	1	ENSG00000111186	ENSG00000111186	protein_coding
TTC14	3	180602163..180617828	3.71044	0.281604	1.21555	0.00073461	0.00738609	1	ENSG00000163728	ENSG00000163728	protein_coding
SEPTIN8	5	complement(132750819..132807241)	12.7765	0.281488	1.21545	2.17401e-06	6.26907e-05	0.0400518	ENSG00000164402	ENSG00000164402	protein_coding
CD86	3	122055362..122121139	23.8467	0.281355	1.21534	1.90443e-05	0.000384204	0.350853	ENSG00000114013	ENSG00000114013	protein_coding
CENPE	4	complement(103105349..103198445)	6.62664	0.281085	1.21511	0.0049938	0.0333795	1	ENSG00000138778	ENSG00000138778	protein_coding
ZWINT	10	complement(56357227..56361273)	70.9203	0.280707	1.21479	7.23758e-05	0.00113564	1	ENSG00000122952	ENSG00000122952	protein_coding
AGA	4	complement(177430774..177442437)	19.504	0.28063	1.21473	0.00334039	0.0244678	1	ENSG00000038002	ENSG00000038002	protein_coding
NAA40	11	63938959..63957319	12.7946	0.280486	1.2146	7.18668e-05	0.00112963	1	ENSG00000110583	ENSG00000110583	protein_coding
ACADSB	10	123008979..123058290	10.683	0.279816	1.21404	2.70702e-05	0.000514666	0.498715	ENSG00000196177	ENSG00000196177	protein_coding
ATAD5	17	30831966..30895869	4.62402	0.279774	1.21401	0.00436066	0.0301745	1	ENSG00000176208	ENSG00000176208	protein_coding
ZNF414	19	complement(8509678..8514167)	13.7352	0.279732	1.21397	0.000697907	0.00709523	1	ENSG00000133250	ENSG00000133250	protein_coding
PCNT	21	46324124..46445769	10.9936	0.279335	1.21364	0.000315999	0.0037624	1	ENSG00000160299	ENSG00000160299	protein_coding
PPP1R16A	8	144477969..144502121	8.2524	0.279212	1.21353	0.00444832	0.0306391	1	ENSG00000160972	ENSG00000160972	protein_coding
XPNPEP1	10	complement(109864766..109923553)	41.4674	0.278382	1.21283	1.59408e-06	4.82078e-05	0.0293678	ENSG00000108039	ENSG00000108039	protein_coding
TLNRD1	15	81000923..81005788	40.8676	0.278117	1.21261	6.79204e-07	2.27585e-05	0.012513	ENSG00000140406	ENSG00000140406	protein_coding
ARPC4	3	9792495..9807101	358.747	0.278045	1.21255	8.07473e-07	2.67103e-05	0.0148761	ENSG00000241553	ENSG00000241553	protein_coding
ZNF75A	16	3305406..3318852	5.04027	0.277464	1.21206	0.00750178	0.0452498	1	ENSG00000162086	ENSG00000162086	protein_coding
PPWD1	5	65563236..65587549	29.0655	0.277411	1.21202	1.53133e-05	0.000321477	0.282118	ENSG00000113593	ENSG00000113593	protein_coding
NAGPA	16	complement(5024844..5034141)	10.9788	0.276998	1.21167	0.00268588	0.0207453	1	ENSG00000103174	ENSG00000103174	protein_coding
ANXA2	15	complement(60347134..60402883)	158.518	0.275501	1.21041	8.14571e-05	0.00124874	1	ENSG00000182718	ENSG00000182718	protein_coding
MYB	6	135181308..135219173	50.92	0.27545	1.21037	1.63489e-05	0.000339842	0.301195	ENSG00000118513	ENSG00000118513	protein_coding
PCMTD2	20	64255695..64304820	10.2298	0.275287	1.21023	9.83436e-06	0.000224023	0.181178	ENSG00000203880	ENSG00000203880	protein_coding
SRR	17	2303383..2325260	9.78661	0.275143	1.21011	0.00134867	0.0122072	1	ENSG00000167720	ENSG00000167720	protein_coding
PPP6R2	22	50343304..50445090	53.5228	0.274952	1.20995	9.32772e-07	3.04013e-05	0.0171845	ENSG00000100239	ENSG00000100239	protein_coding
GPS2	17	complement(7311324..7315564)	58.8002	0.274761	1.20979	3.20508e-05	0.000588908	0.590472	ENSG00000132522	ENSG00000132522	protein_coding
SFT2D2	1	168225938..168253021	6.6843	0.274317	1.20942	4.76195e-05	0.000810942	0.877293	ENSG00000213064	ENSG00000213064	protein_coding
LRIG1	3	complement(66378797..66501263)	35.3541	0.273973	1.20913	3.32479e-05	0.000604699	0.612526	ENSG00000144749	ENSG00000144749	protein_coding
TMBIM4	12	complement(66135846..66170027)	24.7794	0.273891	1.20906	0.00144198	0.0129298	1	ENSG00000155957	ENSG00000155957	protein_coding
ERCC6L2	9	95871264..96121154	1.55637	0.273368	1.20863	0.00112776	0.0105295	1	ENSG00000182150	ENSG00000182150	protein_coding
PHACTR2	6	143536845..143831185	7.20077	0.273357	1.20862	0.00297437	0.0225204	1	ENSG00000112419	ENSG00000112419	protein_coding
TXNDC9	2	complement(99318982..99340702)	19.594	0.272928	1.20826	0.000482715	0.00523696	1	ENSG00000115514	ENSG00000115514	protein_coding
FASLG	1	172659103..172666876	88.1193	0.27193	1.20742	0.00025026	0.0031135	1	ENSG00000117560	ENSG00000117560	protein_coding
SLC41A2	12	complement(104801801..104958744)	7.67299	0.271647	1.20718	0.00193318	0.0160811	1	ENSG00000136052	ENSG00000136052	protein_coding
PARP14	3	122680839..122730840	15.8429	0.270461	1.20619	0.000129631	0.00181968	1	ENSG00000173193	ENSG00000173193	protein_coding
KIAA1143	3	complement(44737661..44761619)	21.8365	0.26997	1.20578	1.15303e-05	0.000255544	0.212422	ENSG00000163807	ENSG00000163807	protein_coding
PRR3	6	30557280..30563723	12	0.269947	1.20576	0.00329367	0.0241941	1	ENSG00000204576	ENSG00000204576	protein_coding
CYRIB	8	complement(129839593..130017504)	44.3391	0.269905	1.20573	8.43618e-08	3.72874e-06	0.0015542	ENSG00000153310	ENSG00000153310	protein_coding
DPP3	11	66480013..66509657	42.7568	0.269817	1.20566	1.96457e-06	5.78337e-05	0.0361933	ENSG00000254986	ENSG00000254986	protein_coding
KCTD7	7	66628881..66649067	7.11144	0.268979	1.20495	0.000618263	0.00642447	1	ENSG00000243335	ENSG00000243335	protein_coding
CENPW	6	126340115..126348875	53.3478	0.268935	1.20492	0.00100332	0.00961223	1	ENSG00000203760	ENSG00000203760	protein_coding
ANXA5	4	complement(121667946..121696995)	402.552	0.267938	1.20409	9.79497e-06	0.000223469	0.180453	ENSG00000164111	ENSG00000164111	protein_coding
CARD16	11	complement(105041326..105101431)	95.5731	0.267506	1.20372	2.65908e-05	0.000508042	0.489883	ENSG00000204397	ENSG00000204397	protein_coding
ARMC6	19	19033575..19060311	15.2936	0.267441	1.20367	0.000463537	0.00505628	1	ENSG00000105676	ENSG00000105676	protein_coding
HMGB1	13	complement(30456704..30617597)	286.551	0.267435	1.20367	2.27415e-06	6.4855e-05	0.0418966	ENSG00000189403	ENSG00000189403	protein_coding
SREK1	5	66139971..66183615	9.77191	0.267361	1.2036	8.68426e-06	0.000202598	0.15999	ENSG00000153914	ENSG00000153914	protein_coding
YPEL1	22	complement(21697536..21735794)	21.4787	0.267359	1.2036	0.00479019	0.0323249	1	ENSG00000100027	ENSG00000100027	protein_coding
DHFR2	3	complement(94047836..94063389)	10.01	0.267312	1.20356	0.00238249	0.0188774	1	ENSG00000178700	ENSG00000178700	protein_coding
CISD2	4	102868974..102892807	17.1605	0.26725	1.20351	0.000104661	0.00152892	1	ENSG00000145354	ENSG00000145354	protein_coding
BLZF1	1	169367970..169396540	19.5304	0.267162	1.20344	1.71415e-05	0.000352696	0.315797	ENSG00000117475	ENSG00000117475	protein_coding
RGS2	1	192809039..192812275	56.9102	0.267044	1.20334	5.0173e-05	0.00084332	0.924338	ENSG00000116741	ENSG00000116741	protein_coding
TRIOBP	22	37697048..37776556	10.6318	0.266825	1.20316	9.44899e-05	0.00140683	1	ENSG00000100106	ENSG00000100106	protein_coding
TADA2A	17	37406886..37479725	7.35646	0.266489	1.20288	0.00574758	0.036892	1	ENSG00000276234	ENSG00000276234	protein_coding
ABCA7	19	1039997..1065572	8.24402	0.266443	1.20284	0.00111908	0.01047	1	ENSG00000064687	ENSG00000064687	protein_coding
GIMAP4	7	150567369..150573953	536.452	0.264892	1.20155	0.000249541	0.00310954	1	ENSG00000133574	ENSG00000133574	protein_coding
POP5	12	complement(120578764..120581402)	27.2589	0.264881	1.20154	0.00372452	0.0267016	1	ENSG00000167272	ENSG00000167272	protein_coding
MUTYH	1	complement(45329163..45340893)	10.1482	0.264056	1.20085	0.000442959	0.00487656	1	ENSG00000132781	ENSG00000132781	protein_coding
UFD1	22	complement(19449911..19479202)	65.327	0.263827	1.20066	3.77744e-05	0.000666704	0.695918	ENSG00000070010	ENSG00000070010	protein_coding
FHIP2B	8	22089150..22104911	8.3283	0.263283	1.20021	0.00414301	0.029031	1	ENSG00000158863	ENSG00000158863	protein_coding
STK38L	12	27243968..27325959	10.3768	0.263009	1.19998	0.000140238	0.00194255	1	ENSG00000211455	ENSG00000211455	protein_coding
RCBTB1	13	complement(49531946..49585558)	19.6848	0.262898	1.19989	8.82027e-07	2.88687e-05	0.0162496	ENSG00000136144	ENSG00000136144	protein_coding
TSNAX	1	231528541..231566524	36.1861	0.262713	1.19973	0.000120254	0.0017151	1	ENSG00000116918	ENSG00000116918	protein_coding
SPDL1	5	169583636..169604778	17.1206	0.262423	1.19949	0.000103485	0.00151375	1	ENSG00000040275	ENSG00000040275	protein_coding
TLE4	9	79571773..79726882	14.6476	0.26241	1.19948	9.06136e-05	0.00136616	1	ENSG00000106829	ENSG00000106829	protein_coding
NFKBIA	14	complement(35401079..35404749)	132.553	0.262064	1.19919	0.0029015	0.022072	1	ENSG00000100906	ENSG00000100906	protein_coding
GINS3	16	58295080..58406147	18.821	0.261652	1.19885	0.000709731	0.00717842	1	ENSG00000181938	ENSG00000181938	protein_coding
MSL3	X	11758159..11775772	11.1344	0.261555	1.19877	1.06044e-05	0.000238084	0.195364	ENSG00000005302	ENSG00000005302	protein_coding
R3HCC1L	10	98134624..98244897	8.13015	0.261342	1.19859	0.00349659	0.0253842	1	ENSG00000166024	ENSG00000166024	protein_coding
STX18	4	complement(4415742..4542346)	17.5239	0.261276	1.19854	7.40226e-05	0.00115394	1	ENSG00000168818	ENSG00000168818	protein_coding
FBXO4	5	41925254..41941743	10.749	0.261258	1.19852	0.00740106	0.0448866	1	ENSG00000151876	ENSG00000151876	protein_coding
RAD51D	17	complement(35092221..35121522)	6.81855	0.260933	1.19825	2.80258e-06	7.6683e-05	0.051632	ENSG00000185379	ENSG00000185379	protein_coding
FAM13B	5	complement(137937960..138051961)	6.66282	0.26092	1.19824	0.00231608	0.0184928	1	ENSG00000031003	ENSG00000031003	protein_coding
IL10RA	11	117986370..118003037	307.669	0.260709	1.19807	3.47318e-07	1.30152e-05	0.00639865	ENSG00000110324	ENSG00000110324	protein_coding
UHRF1	19	4903080..4962154	56.5676	0.260254	1.19769	7.05566e-08	3.20063e-06	0.00129986	ENSG00000276043	ENSG00000276043	protein_coding
TNFSF10	3	complement(172505508..172523475)	268.122	0.260197	1.19764	9.54269e-06	0.000219652	0.175805	ENSG00000121858	ENSG00000121858	protein_coding
PPP1R12C	19	complement(55090914..55117637)	35.7433	0.259272	1.19687	0.000135973	0.00189702	1	ENSG00000125503	ENSG00000125503	protein_coding
MLKL	16	complement(74671855..74700960)	15.9697	0.259192	1.19681	0.000234245	0.00296297	1	ENSG00000168404	ENSG00000168404	protein_coding
DNAJC9	10	complement(73183362..73247255)	85.3536	0.259001	1.19665	5.66171e-06	0.000140988	0.104306	ENSG00000213551	ENSG00000213551	protein_coding
WWOX	16	78099400..79212667	12.9456	0.258997	1.19665	8.33713e-05	0.00127431	1	ENSG00000186153	ENSG00000186153	protein_coding
BCAS4	20	50794894..50877177	36.6369	0.258778	1.19646	7.53228e-05	0.0011709	1	ENSG00000124243	ENSG00000124243	protein_coding
SGMS1	10	complement(50305586..50625163)	17.481	0.25826	1.19604	4.88e-05	0.000823811	0.899041	ENSG00000198964	ENSG00000198964	protein_coding
KLC2	11	66257294..66267860	16.1652	0.257516	1.19542	2.32463e-05	0.000451934	0.428267	ENSG00000174996	ENSG00000174996	protein_coding
RGS3	9	113444731..113597743	18.0188	0.256656	1.19471	0.000605397	0.00632041	1	ENSG00000138835	ENSG00000138835	protein_coding
RCOR3	1	211258377..211316385	9.02719	0.255584	1.19382	0.000218303	0.00279666	1	ENSG00000117625	ENSG00000117625	protein_coding
SMYD2	1	214281102..214337131	27.0453	0.255527	1.19377	0.000475574	0.0051667	1	ENSG00000143499	ENSG00000143499	protein_coding
ZMIZ2	7	44748581..44769881	18.4974	0.255325	1.1936	0.00100373	0.00961223	1	ENSG00000122515	ENSG00000122515	protein_coding
MCOLN1	19	7522624..7534009	12.423	0.254885	1.19324	0.00560815	0.0361166	1	ENSG00000090674	ENSG00000090674	protein_coding
CCDC82	11	complement(96349241..96389956)	3.38782	0.254814	1.19318	6.80628e-05	0.00107968	1	ENSG00000149231	ENSG00000149231	protein_coding
SRP19	5	112861188..112898371	9.82325	0.254697	1.19308	5.65449e-05	0.000931382	1	ENSG00000153037	ENSG00000153037	protein_coding
RAP1GDS1	4	98261384..98443858	36.223	0.254562	1.19297	3.69508e-06	9.74922e-05	0.0680744	ENSG00000138698	ENSG00000138698	protein_coding
IL16	15	81159575..81314058	40.797	0.254351	1.1928	0.000335714	0.00395102	1	ENSG00000172349	ENSG00000172349	protein_coding
HELLS	10	94545329..94613905	9.06309	0.254297	1.19275	1.19916e-05	0.000264257	0.220921	ENSG00000119969	ENSG00000119969	protein_coding
LFNG	7	2512529..2529177	49.6327	0.254128	1.19261	3.61377e-05	0.000646644	0.665765	ENSG00000106003	ENSG00000106003	protein_coding
ENSA	1	complement(150600851..150629612)	119.645	0.253952	1.19247	8.22564e-06	0.000194828	0.151541	ENSG00000143420	ENSG00000143420	protein_coding
SOCS1	16	complement(11254417..11256204)	90.7126	0.25372	1.19228	1.77257e-05	0.000362314	0.326561	ENSG00000185338	ENSG00000185338	protein_coding
ZDHHC13	11	19117099..19176422	18.6261	0.253362	1.19198	0.000222753	0.00284427	1	ENSG00000177054	ENSG00000177054	protein_coding
SLC20A2	8	complement(42416475..42541926)	4.74795	0.253317	1.19194	0.00581156	0.037149	1	ENSG00000168575	ENSG00000168575	protein_coding
RSRP1	1	complement(25242249..25338213)	7.6239	0.253222	1.19187	0.00136449	0.0123217	1	ENSG00000117616	ENSG00000117616	protein_coding
PSMA4	15	78540405..78552417	56.3009	0.252998	1.19168	1.63569e-05	0.000339842	0.301343	ENSG00000041357	ENSG00000041357	protein_coding
LDAH	2	complement(20684014..20823130)	11.6966	0.252977	1.19166	0.000106207	0.00154569	1	ENSG00000118961	ENSG00000118961	protein_coding
TLCD3A	17	732412..742968	12.9937	0.252953	1.19164	0.00151546	0.0134579	1	ENSG00000167695	ENSG00000167695	protein_coding
SRSF7	2	complement(38743599..38751494)	106.455	0.252935	1.19163	7.02464e-06	0.000169751	0.129415	ENSG00000115875	ENSG00000115875	protein_coding
BOLA2	16	complement(29453590..29454351)	173.34	0.25255	1.19131	0.00209806	0.0170952	1	ENSG00000183336	ENSG00000183336	protein_coding
GTPBP8	3	112990984..113015060	12.2258	0.252376	1.19117	0.00539228	0.0351314	1	ENSG00000163607	ENSG00000163607	protein_coding
STK38	6	complement(36493892..36547479)	58.5513	0.251809	1.1907	0.000124365	0.00176244	1	ENSG00000112079	ENSG00000112079	protein_coding
AP2B1	17	35578046..35726413	121.256	0.251256	1.19024	5.72722e-06	0.000142163	0.105513	ENSG00000006125	ENSG00000006125	protein_coding
CASP8AP2	6	89829894..89874436	9.23105	0.25125	1.19024	0.000540728	0.00574186	1	ENSG00000118412	ENSG00000118412	protein_coding
SMCO4	11	complement(93478472..93543391)	72.7682	0.251088	1.1901	0.000443209	0.00487656	1	ENSG00000166002	ENSG00000166002	protein_coding
SDF2L1	22	21642302..21644299	121.139	0.251079	1.1901	0.000276324	0.00338617	1	ENSG00000128228	ENSG00000128228	protein_coding
FAR1	11	13668668..13732346	11.5989	0.250686	1.18977	1.25375e-05	0.000272009	0.230979	ENSG00000197601	ENSG00000197601	protein_coding
EIF1AY	Y	20575776..20593154	81.6457	0.250671	1.18976	0.000635392	0.00655834	1	ENSG00000198692	ENSG00000198692	protein_coding
CDS2	20	5126879..5197887	25.8833	0.250593	1.1897	5.76615e-07	1.9835e-05	0.010623	ENSG00000101290	ENSG00000101290	protein_coding
RBM39	20	complement(35701347..35742312)	38.3549	0.25022	1.18939	2.88001e-07	1.11701e-05	0.00530584	ENSG00000131051	ENSG00000131051	protein_coding
B3GNT2	2	62196115..62224731	60.159	0.249868	1.1891	0.000131751	0.00184475	1	ENSG00000170340	ENSG00000170340	protein_coding
BRD9	5	complement(850291..892801)	14.6223	0.249792	1.18904	0.00040914	0.00461629	1	ENSG00000028310	ENSG00000028310	protein_coding
ARMT1	6	151452258..151470101	24.6054	0.249675	1.18894	0.00191377	0.0159797	1	ENSG00000146476	ENSG00000146476	protein_coding
ZDHHC16	10	97446170..97457370	31.0802	0.249452	1.18876	2.94791e-05	0.00054771	0.543093	ENSG00000171307	ENSG00000171307	protein_coding
RTEL1	20	63657810..63696253	5.81072	0.249395	1.18871	0.00306487	0.0229891	1	ENSG00000258366	ENSG00000258366	protein_coding
TSPAN17	5	176647387..176659054	106.198	0.249388	1.1887	0.00706194	0.0432356	1	ENSG00000048140	ENSG00000048140	protein_coding
HRAS	11	complement(532242..537321)	17.3711	0.249331	1.18866	0.00436332	0.0301794	1	ENSG00000174775	ENSG00000174775	protein_coding
MRPS11	15	88467453..88480776	20.2487	0.249269	1.1886	5.36685e-05	0.000893361	0.988734	ENSG00000181991	ENSG00000181991	protein_coding
PSMD13	11	236966..252984	281.422	0.249055	1.18843	8.0924e-07	2.67118e-05	0.0149086	ENSG00000185627	ENSG00000185627	protein_coding
CEP128	14	complement(80476983..80959517)	8.17699	0.249028	1.18841	0.00149111	0.0133102	1	ENSG00000100629	ENSG00000100629	protein_coding
CTDP1	18	79679803..79754503	49.7143	0.248872	1.18828	3.43026e-05	0.000619523	0.631957	ENSG00000060069	ENSG00000060069	protein_coding
DDX60	4	complement(168216291..168318883)	5.30027	0.248329	1.18783	0.0003706	0.00427284	1	ENSG00000137628	ENSG00000137628	protein_coding
RCAN3	1	24502351..24541040	19.3452	0.248062	1.18761	4.67089e-06	0.000120173	0.0860518	ENSG00000117602	ENSG00000117602	protein_coding
C1orf131	1	complement(231223763..231241187)	14.5219	0.248059	1.18761	0.00225607	0.0181257	1	ENSG00000143633	ENSG00000143633	protein_coding
INPP5K	17	complement(1494577..1516742)	44.3371	0.24784	1.18743	4.08062e-06	0.000106042	0.0751773	ENSG00000132376	ENSG00000132376	protein_coding
PLEKHB1	11	73646178..73662819	16.9956	0.247822	1.18741	0.0027181	0.020958	1	ENSG00000021300	ENSG00000021300	protein_coding
EVC	4	5711201..5814305	12.4066	0.247337	1.18701	0.00405272	0.0284898	1	ENSG00000072840	ENSG00000072840	protein_coding
TPRKB	2	complement(73729104..73737400)	50.1438	0.247065	1.18679	0.00224364	0.0180538	1	ENSG00000144034	ENSG00000144034	protein_coding
EDEM1	3	5187646..5219958	66.5121	0.24673	1.18651	3.95563e-06	0.000103313	0.0728746	ENSG00000134109	ENSG00000134109	protein_coding
SNRPD1	18	21612314..21633524	32.7844	0.246727	1.18651	6.37467e-05	0.00102272	1	ENSG00000167088	ENSG00000167088	protein_coding
FAM120AOS	9	complement(93431441..93453581)	11.7669	0.246621	1.18642	0.000162903	0.00221886	1	ENSG00000188938	ENSG00000188938	protein_coding
NOP58	2	202265736..202303661	108.621	0.24583	1.18577	1.1671e-06	3.67271e-05	0.0215016	ENSG00000055044	ENSG00000055044	protein_coding
HNRNPA1	12	54280193..54287088	924.752	0.2458	1.18575	4.70957e-05	0.000803788	0.867644	ENSG00000135486	ENSG00000135486	protein_coding
TSPAN14	10	80454265..80533124	17.4507	0.245454	1.18547	4.62865e-07	1.6584e-05	0.00852737	ENSG00000108219	ENSG00000108219	protein_coding
TRIR	19	complement(12730640..12734684)	568.468	0.245184	1.18524	3.27177e-05	0.000598565	0.602759	ENSG00000123144	ENSG00000123144	protein_coding
KDM3B	5	138352685..138437028	34.8772	0.24486	1.18498	2.58823e-06	7.15753e-05	0.0476829	ENSG00000120733	ENSG00000120733	protein_coding
ITPA	20	3208868..3223870	79.8717	0.244805	1.18493	1.71278e-05	0.000352696	0.315545	ENSG00000125877	ENSG00000125877	protein_coding
EIPR1	2	complement(3188925..3377830)	27.2249	0.244596	1.18476	1.96574e-05	0.000394011	0.362148	ENSG00000032389	ENSG00000032389	protein_coding
MYBL2	20	43667019..43716495	102.348	0.244379	1.18458	7.19773e-07	2.39508e-05	0.0132604	ENSG00000101057	ENSG00000101057	protein_coding
SAMD9L	7	complement(93130056..93148385)	12.8465	0.244336	1.18455	0.000487115	0.00527004	1	ENSG00000177409	ENSG00000177409	protein_coding
ZFAND6	15	80059568..80138393	35.875	0.244234	1.18446	3.14876e-05	0.000580165	0.580097	ENSG00000086666	ENSG00000086666	protein_coding
GCHFR	15	40764068..40767708	63.0174	0.244228	1.18446	0.000264377	0.00325521	1	ENSG00000137880	ENSG00000137880	protein_coding
FAM118B	11	126211724..126262984	13.7245	0.244098	1.18435	0.00427811	0.0297359	1	ENSG00000197798	ENSG00000197798	protein_coding
DIDO1	20	complement(62877738..62937952)	12.5461	0.243949	1.18423	1.44817e-05	0.000306926	0.266797	ENSG00000101191	ENSG00000101191	protein_coding
ZNF37A	10	38094334..38150293	3.98868	0.243904	1.18419	0.00153567	0.0136139	1	ENSG00000075407	ENSG00000075407	protein_coding
GTF2H2	5	complement(71035016..71067689)	14.7947	0.2434	1.18378	0.0061757	0.0388681	1	ENSG00000145736	ENSG00000145736	protein_coding
EPOP	17	complement(38671703..38674957)	56.3203	0.242723	1.18322	0.00757942	0.0456117	1	ENSG00000273604	ENSG00000273604	protein_coding
PABPN1	14	23321457..23326163	117.526	0.241897	1.18255	1.01904e-05	0.000230457	0.187737	ENSG00000100836	ENSG00000100836	protein_coding
TPST2	22	complement(26521996..26596717)	37.6038	0.241447	1.18218	1.25099e-05	0.000271819	0.230471	ENSG00000128294	ENSG00000128294	protein_coding
AAGAB	15	complement(67200667..67255195)	45.6889	0.240144	1.18111	1.38859e-05	0.000297139	0.25582	ENSG00000103591	ENSG00000103591	protein_coding
PNPO	17	47941506..47949308	8.22351	0.240062	1.18104	0.00338321	0.0247581	1	ENSG00000108439	ENSG00000108439	protein_coding
CCNL2	1	complement(1385711..1399335)	9.71932	0.240021	1.18101	0.000890539	0.00872762	1	ENSG00000221978	ENSG00000221978	protein_coding
ALG1	16	5033702..5087379	10.4417	0.240017	1.18101	0.00077678	0.00771509	1	ENSG00000033011	ENSG00000033011	protein_coding
DDX46	5	134758771..134855133	37.9171	0.239917	1.18092	1.15141e-06	3.63067e-05	0.0212123	ENSG00000145833	ENSG00000145833	protein_coding
NCOA5	20	complement(46060991..46089962)	37.6717	0.239898	1.18091	5.6733e-05	0.000933358	1	ENSG00000124160	ENSG00000124160	protein_coding
ZNF655	7	99558406..99576453	20.9497	0.239771	1.18081	2.08822e-05	0.000413222	0.384713	ENSG00000197343	ENSG00000197343	protein_coding
CD84	1	complement(160541095..160579516)	31.5441	0.239578	1.18065	4.8748e-06	0.000124593	0.0898085	ENSG00000066294	ENSG00000066294	protein_coding
PTP4A2	1	complement(31906421..31944856)	232.703	0.239468	1.18056	3.76645e-06	9.92065e-05	0.0693892	ENSG00000184007	ENSG00000184007	protein_coding
CENPA	2	26764289..26801067	46.6031	0.239424	1.18052	4.77574e-05	0.0008124	0.879835	ENSG00000115163	ENSG00000115163	protein_coding
ECE1	1	complement(21217247..21345572)	40.7422	0.239317	1.18043	0.0037902	0.0270906	1	ENSG00000117298	ENSG00000117298	protein_coding
ANAPC4	4	25377263..25418498	14.2134	0.239017	1.18019	0.00705498	0.0432271	1	ENSG00000053900	ENSG00000053900	protein_coding
CTNS	17	3636459..3663103	12.1885	0.238817	1.18002	0.000321729	0.00381598	1	ENSG00000040531	ENSG00000040531	protein_coding
MDN1	6	complement(89642498..89819794)	4.10898	0.238806	1.18002	0.000679239	0.00695456	1	ENSG00000112159	ENSG00000112159	protein_coding
TNRC6C	17	77958703..78108822	5.90555	0.238671	1.17991	0.00182178	0.0153687	1	ENSG00000078687	ENSG00000078687	protein_coding
ACAD9	3	128879596..128924003	9.52442	0.238352	1.17964	2.73961e-05	0.000519587	0.504718	ENSG00000177646	ENSG00000177646	protein_coding
MTF2	1	93079235..93139079	41.1836	0.237411	1.17887	1.07123e-05	0.000240007	0.197352	ENSG00000143033	ENSG00000143033	protein_coding
DBNL	7	44044640..44069456	46.4751	0.237244	1.17874	4.62371e-06	0.000119157	0.0851826	ENSG00000136279	ENSG00000136279	protein_coding
VPS29	12	complement(110491083..110502111)	68.2643	0.236807	1.17838	0.000621506	0.00644522	1	ENSG00000111237	ENSG00000111237	protein_coding
DGCR8	22	20080221..20111877	20.3349	0.236451	1.17809	0.000312489	0.00373783	1	ENSG00000128191	ENSG00000128191	protein_coding
ZNF346	5	177022696..177081189	6.01391	0.236043	1.17776	0.00163195	0.0142477	1	ENSG00000113761	ENSG00000113761	protein_coding
HAUS1	18	46104378..46128333	79.3052	0.235715	1.17749	0.000600284	0.00627971	1	ENSG00000152240	ENSG00000152240	protein_coding
SH3YL1	2	complement(217730..266398)	5.21483	0.235283	1.17714	0.00179796	0.0151925	1	ENSG00000035115	ENSG00000035115	protein_coding
PI4KA	22	complement(20707691..20859417)	34.1786	0.234928	1.17685	7.46999e-06	0.000179118	0.13762	ENSG00000241973	ENSG00000241973	protein_coding
ZSCAN26	6	28267058..28278224	8.83298	0.234805	1.17675	0.00720452	0.0438489	1	ENSG00000197062	ENSG00000197062	protein_coding
H3-3A	1	226061851..226072019	335.549	0.234765	1.17671	0.000175203	0.00234723	1	ENSG00000163041	ENSG00000163041	protein_coding
SFMBT2	10	complement(7158624..7411488)	11.1261	0.234534	1.17653	0.00170848	0.0147252	1	ENSG00000198879	ENSG00000198879	protein_coding
SPTBN1	2	54456317..54671446	40.4822	0.234443	1.17645	0.000291247	0.003519	1	ENSG00000115306	ENSG00000115306	protein_coding
PLEKHF2	8	95115642..95156698	17.2439	0.234428	1.17644	0.000272466	0.00334417	1	ENSG00000175895	ENSG00000175895	protein_coding
CCDC14	3	complement(123897305..123961408)	3.98142	0.23437	1.17639	0.00119985	0.0110932	1	ENSG00000175455	ENSG00000175455	protein_coding
PTDSS1	8	96261902..96336995	117	0.234278	1.17632	3.09618e-05	0.000571836	0.57041	ENSG00000156471	ENSG00000156471	protein_coding
GPR171	3	complement(151197832..151203216)	218.437	0.233488	1.17567	8.12334e-05	0.00124874	1	ENSG00000174946	ENSG00000174946	protein_coding
SELENOH	11	57741491..57743554	110.234	0.233308	1.17553	9.61022e-05	0.001424	1	ENSG00000211450	ENSG00000211450	protein_coding
ZNF688	16	complement(30569672..30572734)	20.5984	0.233279	1.1755	0.00521001	0.0342347	1	ENSG00000229809	ENSG00000229809	protein_coding
SAMD9	7	complement(93099513..93118023)	16.7631	0.232974	1.17526	7.55928e-05	0.00117275	1	ENSG00000205413	ENSG00000205413	protein_coding
TMEM199	17	28357642..28363683	15.4056	0.232897	1.17519	0.000368789	0.00426016	1	ENSG00000244045	ENSG00000244045	protein_coding
DAZAP1	19	1407569..1435687	142.011	0.232723	1.17505	3.80819e-06	9.97978e-05	0.0701584	ENSG00000071626	ENSG00000071626	protein_coding
STOM	9	complement(121338987..121370304)	59.8771	0.231798	1.1743	5.5682e-05	0.000920528	1	ENSG00000148175	ENSG00000148175	protein_coding
CWC15	11	complement(94962620..94973586)	67.5711	0.231778	1.17428	0.000196226	0.00257116	1	ENSG00000150316	ENSG00000150316	protein_coding
GMFB	14	complement(54474484..54489026)	7.70777	0.231253	1.17385	0.000714361	0.00721523	1	ENSG00000197045	ENSG00000197045	protein_coding
DOCK7	1	complement(62454298..62688386)	2.39911	0.23121	1.17382	0.00615886	0.0388251	1	ENSG00000116641	ENSG00000116641	protein_coding
FAM133B	7	complement(92560758..92590393)	17.4541	0.230943	1.1736	0.00235546	0.0187014	1	ENSG00000234545	ENSG00000234545	protein_coding
ATP8B2	1	154325525..154351304	27.1412	0.230624	1.17334	0.000753647	0.00751419	1	ENSG00000143515	ENSG00000143515	protein_coding
UCHL3	13	75549480..75606020	19.6757	0.23048	1.17323	0.00814362	0.048132	1	ENSG00000118939	ENSG00000118939	protein_coding
ZNG1B	2	113437691..113496204	16.0532	0.230453	1.1732	0.00710456	0.0434302	1	ENSG00000136682	ENSG00000136682	protein_coding
PLCG1	20	41136960..41196801	55.1135	0.230133	1.17294	4.95234e-06	0.000125746	0.091237	ENSG00000124181	ENSG00000124181	protein_coding
GFUS	8	complement(143612618..143618048)	43.7206	0.229365	1.17232	0.000169401	0.00228728	1	ENSG00000104522	ENSG00000104522	protein_coding
WDR45	X	complement(49074433..49101170)	25.7555	0.229283	1.17225	9.17626e-05	0.00137546	1	ENSG00000196998	ENSG00000196998	protein_coding
CLTB	5	complement(176392501..176416539)	101.27	0.229047	1.17206	6.07102e-05	0.000986238	1	ENSG00000175416	ENSG00000175416	protein_coding
KLHDC4	16	complement(87696485..87765992)	17.3368	0.22901	1.17203	2.83515e-05	0.000531875	0.522319	ENSG00000104731	ENSG00000104731	protein_coding
GSPT2	X	51743442..51746232	12.2116	0.228891	1.17193	0.00663953	0.0411529	1	ENSG00000189369	ENSG00000189369	protein_coding
UBP1	3	complement(33388336..33441371)	33.7212	0.228568	1.17167	1.50059e-05	0.000315902	0.276454	ENSG00000153560	ENSG00000153560	protein_coding
POLE4	2	74958643..74970128	59.9142	0.228369	1.17151	0.00189859	0.0158957	1	ENSG00000115350	ENSG00000115350	protein_coding
CPSF1	8	complement(144393229..144409335)	73.4707	0.228271	1.17143	0.000100491	0.00147783	1	ENSG00000071894	ENSG00000071894	protein_coding
PARP12	7	complement(140023749..140062951)	16.3273	0.228264	1.17142	0.00340408	0.0248991	1	ENSG00000059378	ENSG00000059378	protein_coding
ATP6V0D1	16	complement(67438014..67481181)	78.2511	0.227962	1.17118	0.000105318	0.00153562	1	ENSG00000159720	ENSG00000159720	protein_coding
NCF4	22	36860988..36878017	116.917	0.227776	1.17103	0.000339719	0.00398669	1	ENSG00000100365	ENSG00000100365	protein_coding
PAGR1	16	29816152..29822489	33.9081	0.2277	1.17097	8.05026e-05	0.00124024	1	ENSG00000280789	ENSG00000280789	protein_coding
PTPRE	10	127907103..128085855	6.83634	0.227637	1.17092	0.000503055	0.00540471	1	ENSG00000132334	ENSG00000132334	protein_coding
DOK2	8	complement(21908873..21913690)	257.512	0.227524	1.17082	2.12107e-05	0.000419189	0.390765	ENSG00000147443	ENSG00000147443	protein_coding
CRIM1	2	36355778..36551135	7.30147	0.227486	1.17079	0.00167719	0.0145363	1	ENSG00000150938	ENSG00000150938	protein_coding
ZDHHC6	10	complement(112424428..112447572)	9.39121	0.227417	1.17074	0.000988898	0.00951132	1	ENSG00000023041	ENSG00000023041	protein_coding
GAB3	X	complement(154675249..154751583)	8.28468	0.226928	1.17034	0.00464367	0.031531	1	ENSG00000160219	ENSG00000160219	protein_coding
SLC41A3	3	complement(126006357..126101561)	18.3884	0.226605	1.17008	0.000338004	0.00396956	1	ENSG00000114544	ENSG00000114544	protein_coding
PM20D2	6	89146055..89165565	17.6735	0.226568	1.17005	0.00012742	0.00179546	1	ENSG00000146281	ENSG00000146281	protein_coding
ITPR2	12	complement(26335352..26833194)	9.93972	0.226157	1.16971	0.000169211	0.00228671	1	ENSG00000123104	ENSG00000123104	protein_coding
MRPL16	11	complement(59806140..59810778)	139.638	0.225955	1.16955	9.26948e-05	0.00138676	1	ENSG00000166902	ENSG00000166902	protein_coding
FYB1	5	complement(39105252..39274528)	160.956	0.225666	1.16932	0.000176678	0.00235885	1	ENSG00000082074	ENSG00000082074	protein_coding
SUB1	5	32531633..32604079	123.648	0.225599	1.16926	7.94335e-05	0.00122498	1	ENSG00000113387	ENSG00000113387	protein_coding
CCDC97	19	41310172..41324873	43.2887	0.225274	1.169	3.67499e-05	0.000652009	0.677044	ENSG00000142039	ENSG00000142039	protein_coding
UCKL1	20	complement(63939829..63956416)	24.2483	0.225158	1.16891	0.000128705	0.00181027	1	ENSG00000198276	ENSG00000198276	protein_coding
FBXO25	8	406428..477967	5.49376	0.225139	1.16889	0.000541289	0.00574388	1	ENSG00000147364	ENSG00000147364	protein_coding
CPSF3	2	9423651..9473101	45.9243	0.225137	1.16889	7.03556e-05	0.00111264	1	ENSG00000119203	ENSG00000119203	protein_coding
CCDC88B	11	64340204..64357534	46.7077	0.224938	1.16873	0.000185595	0.00245467	1	ENSG00000168071	ENSG00000168071	protein_coding
NUDT4B	1	148748774..148752415	13.5743	0.224672	1.16851	0.00219319	0.0177306	1	ENSG00000177144	ENSG00000177144	protein_coding
CD247	1	complement(167425027..167518640)	107.674	0.224667	1.16851	2.73193e-06	7.50145e-05	0.0503304	ENSG00000198821	ENSG00000198821	protein_coding
OCIAD2	4	complement(48885019..48906937)	96.8631	0.224502	1.16837	0.00025197	0.00312579	1	ENSG00000145247	ENSG00000145247	protein_coding
CBX6	22	complement(38861422..38872249)	70.2139	0.224206	1.16813	0.000211056	0.00272179	1	ENSG00000183741	ENSG00000183741	protein_coding
MED11	17	4731428..4733608	34.5822	0.224151	1.16809	0.00101579	0.00971572	1	ENSG00000161920	ENSG00000161920	protein_coding
VPS36	13	complement(52412602..52450634)	19.085	0.224128	1.16807	0.00031577	0.0037624	1	ENSG00000136100	ENSG00000136100	protein_coding
DGKA	12	55927319..55954027	60.4698	0.22393	1.16791	4.70304e-05	0.000803557	0.866442	ENSG00000065357	ENSG00000065357	protein_coding
GLRX	5	complement(95751319..95822726)	69.1739	0.223814	1.16782	0.00185847	0.0156188	1	ENSG00000173221	ENSG00000173221	protein_coding
ADAT1	16	complement(75596868..75623300)	12.5838	0.223799	1.1678	0.000128702	0.00181027	1	ENSG00000065457	ENSG00000065457	protein_coding
C2orf68	2	complement(85605254..85612066)	18.4666	0.223531	1.16759	3.08037e-05	0.000569593	0.567496	ENSG00000168887	ENSG00000168887	protein_coding
HIRA	22	complement(19330698..19447450)	42.2181	0.223038	1.16719	9.00222e-05	0.00135989	1	ENSG00000100084	ENSG00000100084	protein_coding
RBM25	14	73058532..73123899	21.9589	0.223022	1.16718	8.38593e-06	0.000197419	0.154494	ENSG00000119707	ENSG00000119707	protein_coding
DDX5	17	complement(64498254..64508199)	112.024	0.222706	1.16692	1.66264e-05	0.000344381	0.306307	ENSG00000108654	ENSG00000108654	protein_coding
LIPE	19	complement(42401514..42427388)	12.6615	0.22247	1.16673	0.00173941	0.0148843	1	ENSG00000079435	ENSG00000079435	protein_coding
VPS8	3	184812143..185052614	9.28704	0.221912	1.16628	0.000311692	0.00373404	1	ENSG00000156931	ENSG00000156931	protein_coding
S1PR4	19	3172346..3180332	349.195	0.22152	1.16596	0.000483236	0.00523761	1	ENSG00000125910	ENSG00000125910	protein_coding
VPS41	7	complement(38722974..38932394)	15.2148	0.2214	1.16586	0.000245461	0.00307104	1	ENSG00000006715	ENSG00000006715	protein_coding
NSMCE2	8	125091679..125367120	46.4653	0.221368	1.16584	0.000127354	0.00179546	1	ENSG00000156831	ENSG00000156831	protein_coding
SMC5	9	70258978..70354873	19.3947	0.221139	1.16565	3.39655e-05	0.000615586	0.625747	ENSG00000198887	ENSG00000198887	protein_coding
PWWP3A	19	1354711..1378431	8.2983	0.220191	1.16489	0.00601901	0.038145	1	ENSG00000160953	ENSG00000160953	protein_coding
SPINT2	19	38244035..38292615	48.0981	0.220131	1.16484	0.00833902	0.0489194	1	ENSG00000167642	ENSG00000167642	protein_coding
RPS6KA4	11	64359148..64372215	31.6998	0.219862	1.16462	0.000360895	0.00419081	1	ENSG00000162302	ENSG00000162302	protein_coding
SRSF10	1	complement(23964347..23980927)	24.1093	0.219757	1.16454	2.1854e-05	0.000429169	0.402617	ENSG00000188529	ENSG00000188529	protein_coding
MAGEF1	3	complement(184710364..184712064)	33.0568	0.219749	1.16453	0.00161422	0.0141167	1	ENSG00000177383	ENSG00000177383	protein_coding
WASHC5	8	complement(125024260..125091819)	29.7272	0.219448	1.16429	0.000119634	0.00170902	1	ENSG00000164961	ENSG00000164961	protein_coding
MATR3_2	5	139293674..139331677	89.006	0.219063	1.16398	5.92968e-05	0.000969368	1	ENSG00000015479	ENSG00000015479	protein_coding
VPS13B	8	99013266..99877580	3.94307	0.219032	1.16395	0.00103736	0.0098855	1	ENSG00000132549	ENSG00000132549	protein_coding
GRK6	5	177403204..177442901	73.2988	0.218916	1.16386	5.17324e-05	0.000866713	0.953066	ENSG00000198055	ENSG00000198055	protein_coding
MALT1	18	58671465..58754477	10.9494	0.218861	1.16381	4.96371e-05	0.000836124	0.914465	ENSG00000172175	ENSG00000172175	protein_coding
SAYSD1	6	complement(39104063..39115193)	5.85734	0.218351	1.1634	0.00742026	0.0449636	1	ENSG00000112167	ENSG00000112167	protein_coding
SEPHS1	10	complement(13317428..13348298)	37.6913	0.218218	1.1633	2.57997e-05	0.000495367	0.475308	ENSG00000086475	ENSG00000086475	protein_coding
MRRF	9	122264603..122331337	3.79204	0.218167	1.16325	0.00452532	0.0310921	1	ENSG00000148187	ENSG00000148187	protein_coding
ZNF664	12	123971845..124015439	28.3282	0.217796	1.16296	3.31623e-05	0.000604559	0.610949	ENSG00000179195	ENSG00000179195	protein_coding
ABCC10	6	43427366..43450427	10.0667	0.217653	1.16284	0.00171852	0.0147789	1	ENSG00000124574	ENSG00000124574	protein_coding
NSMCE4A	10	complement(121957091..121975217)	31.0907	0.217191	1.16247	0.00186468	0.0156557	1	ENSG00000107672	ENSG00000107672	protein_coding
CDC45	22	19479457..19520612	36.9237	0.216581	1.16198	0.000230883	0.0029288	1	ENSG00000093009	ENSG00000093009	protein_coding
HERC6	4	88378739..88443097	10.7987	0.216389	1.16182	0.00578712	0.0370639	1	ENSG00000138642	ENSG00000138642	protein_coding
BMP2K	4	78776342..78916365	4.52241	0.216251	1.16171	0.00354033	0.0256233	1	ENSG00000138756	ENSG00000138756	protein_coding
MCTP2	15	94231538..94483952	19.3795	0.21612	1.16161	0.00139996	0.0125933	1	ENSG00000140563	ENSG00000140563	protein_coding
TRAF3IP2	6	complement(111555381..111606906)	11.5564	0.216118	1.1616	0.000647859	0.00666504	1	ENSG00000056972	ENSG00000056972	protein_coding
SLC66A2	18	complement(79902420..79951657)	64.1972	0.216061	1.16156	3.67534e-05	0.000652009	0.677109	ENSG00000122490	ENSG00000122490	protein_coding
ARHGEF3	3	complement(56727418..57079329)	32.6544	0.215775	1.16133	0.000459707	0.005026	1	ENSG00000163947	ENSG00000163947	protein_coding
DENND10	10	119104086..119137984	28.9697	0.21577	1.16132	0.00253153	0.0197955	1	ENSG00000119979	ENSG00000119979	protein_coding
HSD17B10	X	complement(53431258..53434370)	138.375	0.215545	1.16114	0.00112021	0.01047	1	ENSG00000072506	ENSG00000072506	protein_coding
ABHD13	13	108218392..108234243	9.21284	0.215161	1.16083	0.00112951	0.0105371	1	ENSG00000139826	ENSG00000139826	protein_coding
RTL6	22	complement(44492583..44498233)	11.6886	0.214982	1.16069	0.00104997	0.00997506	1	ENSG00000188636	ENSG00000188636	protein_coding
OFD1	X	13734743..13777955	4.62548	0.214927	1.16064	0.00190546	0.0159275	1	ENSG00000046651	ENSG00000046651	protein_coding
GINS2	16	complement(85676198..85690073)	44.8339	0.214824	1.16056	0.000234388	0.00296297	1	ENSG00000131153	ENSG00000131153	protein_coding
SLC35A5	3	112561709..112585579	11.8983	0.214252	1.1601	0.00122166	0.0112644	1	ENSG00000138459	ENSG00000138459	protein_coding
CEP78	9	78236062..78279690	7.24104	0.214067	1.15995	0.000507276	0.00543125	1	ENSG00000148019	ENSG00000148019	protein_coding
CENPK	5	complement(65517766..65563168)	24.58	0.214066	1.15995	0.000684867	0.00699475	1	ENSG00000123219	ENSG00000123219	protein_coding
HNRNPH1	5	complement(179614178..179634784)	132.897	0.213978	1.15988	3.7491e-05	0.00066321	0.690696	ENSG00000169045	ENSG00000169045	protein_coding
DTX3L	3	122564338..122575203	18.3922	0.213767	1.15971	0.00376343	0.0269432	1	ENSG00000163840	ENSG00000163840	protein_coding
IPO4	14	complement(24180219..24188869)	11.108	0.213691	1.15965	0.00817011	0.048231	1	ENSG00000196497	ENSG00000196497	protein_coding
TAX1BP3	17	complement(3662895..3668679)	50.6189	0.213346	1.15937	0.000391943	0.00446775	1	ENSG00000213977	ENSG00000213977	protein_coding
ACADM	1	75724431..75787575	24.4894	0.213245	1.15929	0.000551181	0.00582892	1	ENSG00000117054	ENSG00000117054	protein_coding
PIGG	4	499210..540200	8.11765	0.21317	1.15923	0.000929072	0.00902544	1	ENSG00000174227	ENSG00000174227	protein_coding
NT5C2	10	complement(103087185..103277605)	13.1839	0.213107	1.15918	0.000172768	0.00231862	1	ENSG00000076685	ENSG00000076685	protein_coding
CYB561D2	3	50350845..50358460	34.7504	0.212838	1.15897	0.00468472	0.0317652	1	ENSG00000114395	ENSG00000114395	protein_coding
MBTPS1	16	complement(84053761..84116942)	32.1315	0.212116	1.15839	0.000238669	0.0030052	1	ENSG00000140943	ENSG00000140943	protein_coding
BRCC3	X	155071420..155123077	21.5641	0.212107	1.15838	0.000993762	0.00955219	1	ENSG00000185515	ENSG00000185515	protein_coding
PSME3	17	42824385..42843760	48.6732	0.211848	1.15817	1.33015e-05	0.000285422	0.245054	ENSG00000131467	ENSG00000131467	protein_coding
CHTF18	16	788046..800737	10.6461	0.21146	1.15786	0.00769146	0.0460597	1	ENSG00000127586	ENSG00000127586	protein_coding
APOBEC3B	22	38982347..38992804	110.158	0.210801	1.15733	4.83273e-05	0.000820295	0.890334	ENSG00000179750	ENSG00000179750	protein_coding
SFMBT1	3	complement(52903572..53046750)	10.0696	0.210245	1.15688	0.00132014	0.0119981	1	ENSG00000163935	ENSG00000163935	protein_coding
MFSD14B	9	94374569..94461042	56.2241	0.210168	1.15682	4.67043e-05	0.000798865	0.860433	ENSG00000148110	ENSG00000148110	protein_coding
ABCD4	14	complement(74285269..74303055)	14.9791	0.210141	1.1568	0.00627327	0.0394022	1	ENSG00000119688	ENSG00000119688	protein_coding
BTAF1	10	91923770..92031437	8.05067	0.210031	1.15671	0.0022546	0.0181232	1	ENSG00000095564	ENSG00000095564	protein_coding
SFPQ	1	complement(35176378..35193446)	173.629	0.209794	1.15652	0.000397127	0.00450368	1	ENSG00000116560	ENSG00000116560	protein_coding
TRNT1	3	3126933..3153435	4.07727	0.209755	1.15649	0.00235208	0.018689	1	ENSG00000072756	ENSG00000072756	protein_coding
MPZL3	11	complement(118226690..118252365)	37.4993	0.209725	1.15647	0.000367921	0.00425329	1	ENSG00000160588	ENSG00000160588	protein_coding
CEP104	1	complement(3812086..3857396)	7.27435	0.209667	1.15642	0.00610334	0.0386321	1	ENSG00000116198	ENSG00000116198	protein_coding
THOC1	18	complement(214520..268050)	15.9392	0.209552	1.15633	0.00501109	0.0334554	1	ENSG00000079134	ENSG00000079134	protein_coding
CIAPIN1	16	complement(57428187..57447420)	46.4046	0.209541	1.15632	0.000433675	0.00479546	1	ENSG00000005194	ENSG00000005194	protein_coding
CENPU	4	complement(184694085..184734130)	34.6455	0.209358	1.15617	0.000966824	0.00935703	1	ENSG00000151725	ENSG00000151725	protein_coding
TTC31	2	74483073..74494559	19.738	0.209345	1.15616	0.000219616	0.00280885	1	ENSG00000115282	ENSG00000115282	protein_coding
TRAPPC2L	16	88856220..88862686	15.323	0.209315	1.15614	0.00454712	0.0311674	1	ENSG00000167515	ENSG00000167515	protein_coding
PTPN18	2	130356045..130375405	67.5987	0.20905	1.15593	0.00122219	0.0112644	1	ENSG00000072135	ENSG00000072135	protein_coding
MED20	6	complement(41905354..41921139)	14.2518	0.209045	1.15592	0.00544539	0.0353093	1	ENSG00000124641	ENSG00000124641	protein_coding
TESPA1	12	complement(54948015..54984762)	51.2359	0.208792	1.15572	8.61444e-05	0.00131281	1	ENSG00000135426	ENSG00000135426	protein_coding
RRS1	8	66429014..66430733	27.1574	0.208337	1.15536	0.00324785	0.0239825	1	ENSG00000179041	ENSG00000179041	protein_coding
DMAP1	1	44213455..44220681	34.2421	0.208199	1.15525	0.000906021	0.00884907	1	ENSG00000178028	ENSG00000178028	protein_coding
SEL1L3	4	complement(25747433..25863760)	68.0198	0.208199	1.15524	2.68151e-05	0.000511068	0.494014	ENSG00000091490	ENSG00000091490	protein_coding
SLTM	15	complement(58879050..58933679)	46.3908	0.208136	1.15519	0.000432308	0.00478717	1	ENSG00000137776	ENSG00000137776	protein_coding
CRYZ	1	complement(74705482..74733408)	21.9045	0.207932	1.15503	0.00170099	0.0146933	1	ENSG00000116791	ENSG00000116791	protein_coding
PTGES2	9	complement(128120693..128128462)	13.2796	0.207909	1.15501	0.0024726	0.0194424	1	ENSG00000148334	ENSG00000148334	protein_coding
ERH	14	complement(69380128..69398299)	261.502	0.207755	1.15489	0.000460399	0.00503002	1	ENSG00000100632	ENSG00000100632	protein_coding
GNPTG	16	1351931..1365737	30.9358	0.207629	1.15479	0.000410577	0.00462165	1	ENSG00000090581	ENSG00000090581	protein_coding
NPTN	15	complement(73560014..73634134)	36.0335	0.207352	1.15457	0.000192348	0.00252675	1	ENSG00000156642	ENSG00000156642	protein_coding
THEM6	8	142727223..142736927	27.6899	0.207288	1.15452	0.00516412	0.0340269	1	ENSG00000130193	ENSG00000130193	protein_coding
MRFAP1L1	4	complement(6707701..6709865)	193.745	0.207232	1.15447	0.000116441	0.00166956	1	ENSG00000178988	ENSG00000178988	protein_coding
SLC9A8	20	49812713..49892242	11.3775	0.207224	1.15446	0.000380031	0.00436564	1	ENSG00000197818	ENSG00000197818	protein_coding
RPL26L1	5	172958729..172969771	41.3481	0.207153	1.15441	0.00798708	0.0474776	1	ENSG00000037241	ENSG00000037241	protein_coding
IL4R	16	27313668..27364778	88.0426	0.207139	1.1544	0.00075186	0.00750926	1	ENSG00000077238	ENSG00000077238	protein_coding
VPS37B	12	complement(122865330..122896127)	43.1933	0.206759	1.15409	0.000162118	0.0022101	1	ENSG00000139722	ENSG00000139722	protein_coding
TBCB	19	36114289..36125947	86.7344	0.206584	1.15395	0.00305925	0.0229614	1	ENSG00000105254	ENSG00000105254	protein_coding
IGF2R	6	159969082..160113507	47.3059	0.206484	1.15387	0.000738049	0.00741586	1	ENSG00000197081	ENSG00000197081	protein_coding
GRAP2	22	39901084..39973721	96.0225	0.206254	1.15369	0.00176492	0.0150535	1	ENSG00000100351	ENSG00000100351	protein_coding
PRKAR1B	7	complement(549197..727650)	37.9483	0.206107	1.15357	0.000374873	0.00431438	1	ENSG00000188191	ENSG00000188191	protein_coding
RBX1	22	40951347..40973309	150.498	0.205764	1.1533	0.00306938	0.023004	1	ENSG00000100387	ENSG00000100387	protein_coding
MICALL1	22	37905657..37942822	15.0101	0.205736	1.15327	0.00618469	0.0389089	1	ENSG00000100139	ENSG00000100139	protein_coding
GRAMD1B	11	123358428..123627774	29.3158	0.205611	1.15317	0.00560301	0.0360989	1	ENSG00000023171	ENSG00000023171	protein_coding
CHFR	12	complement(132822187..132956304)	16.5098	0.205609	1.15317	3.35849e-05	0.0006094	0.618735	ENSG00000072609	ENSG00000072609	protein_coding
ZDHHC20	13	complement(21348784..21459370)	40.0064	0.205558	1.15313	2.21556e-05	0.000432355	0.408173	ENSG00000180776	ENSG00000180776	protein_coding
PTPRCAP	11	complement(67435510..67437682)	1566.61	0.204828	1.15255	0.00480818	0.032404	1	ENSG00000213402	ENSG00000213402	protein_coding
GSKIP	14	96363452..96387288	21.2802	0.204741	1.15248	0.000283596	0.00344535	1	ENSG00000100744	ENSG00000100744	protein_coding
PHF20L1	8	132775358..132848807	10.0755	0.204692	1.15244	0.000400142	0.00452794	1	ENSG00000129292	ENSG00000129292	protein_coding
SNRPE	1	203861599..203871152	86.8135	0.203484	1.15148	0.00309726	0.0231682	1	ENSG00000182004	ENSG00000182004	protein_coding
ESCO2	8	27771949..27812640	14.0234	0.203245	1.15128	0.000702749	0.00713045	1	ENSG00000171320	ENSG00000171320	protein_coding
R3HCC1	8	23270120..23296279	31.3843	0.202948	1.15105	0.00238616	0.0188968	1	ENSG00000104679	ENSG00000104679	protein_coding
NUDT18	8	complement(22106874..22109419)	28.4359	0.202597	1.15077	0.00276056	0.0212016	1	ENSG00000275074	ENSG00000275074	protein_coding
GABPB1	15	complement(50275389..50355408)	15.1102	0.20257	1.15075	0.000138482	0.00192165	1	ENSG00000104064	ENSG00000104064	protein_coding
ATP6V0E2	7	149872968..149891204	31.4679	0.202402	1.15061	0.000897805	0.00878773	1	ENSG00000171130	ENSG00000171130	protein_coding
UBE2N	12	complement(93405673..93441947)	55.0751	0.202012	1.1503	8.12983e-05	0.00124874	1	ENSG00000177889	ENSG00000177889	protein_coding
EXOSC9	4	121801318..121817021	31.8404	0.201665	1.15003	0.000239578	0.00300804	1	ENSG00000123737	ENSG00000123737	protein_coding
BTF3L4	1	52056199..52090716	16.4902	0.201227	1.14968	0.00110493	0.010389	1	ENSG00000134717	ENSG00000134717	protein_coding
EXOSC1	10	complement(97435909..97446017)	72.7651	0.201192	1.14965	0.000721866	0.00726738	1	ENSG00000171311	ENSG00000171311	protein_coding
RPIA	2	88691673..88750929	48.8938	0.201154	1.14962	0.000537188	0.005716	1	ENSG00000153574	ENSG00000153574	protein_coding
TIMM13	19	complement(2425625..2427586)	52.2038	0.201078	1.14956	0.00460741	0.0314195	1	ENSG00000099800	ENSG00000099800	protein_coding
MICAL3	22	complement(17787649..18024561)	5.11384	0.200933	1.14944	0.00539257	0.0351314	1	ENSG00000243156	ENSG00000243156	protein_coding
GMDS	6	complement(1623806..2245605)	42.6159	0.200791	1.14933	0.0002792	0.00340527	1	ENSG00000112699	ENSG00000112699	protein_coding
UTP3	4	70688532..70690551	49.3913	0.200459	1.14906	0.00141223	0.0126863	1	ENSG00000132467	ENSG00000132467	protein_coding
PIGY	4	complement(88520998..88523776)	65.5157	0.200442	1.14905	0.00104608	0.00994414	1	ENSG00000255072	ENSG00000255072	protein_coding
WTAP	6	159725585..159756319	48.1628	0.20022	1.14887	5.70675e-05	0.000937865	1	ENSG00000146457	ENSG00000146457	protein_coding
CCDC12	3	complement(46921726..46982010)	158.176	0.200088	1.14877	0.000216564	0.00277898	1	ENSG00000160799	ENSG00000160799	protein_coding
CASP10	2	201182872..201229428	7.10128	0.199996	1.1487	0.00223817	0.0180192	1	ENSG00000003400	ENSG00000003400	protein_coding
NCOA2	8	complement(70109782..70403808)	30.521	0.199729	1.14848	0.000505827	0.00541947	1	ENSG00000140396	ENSG00000140396	protein_coding
ALYREF	17	complement(81887835..81891586)	250.421	0.199591	1.14837	0.000199742	0.00260404	1	ENSG00000183684	ENSG00000183684	protein_coding
ABCF2	7	complement(151211484..151227205)	16.4091	0.19958	1.14836	0.000841854	0.00830293	1	ENSG00000033050	ENSG00000033050	protein_coding
MRPL27	17	complement(50367857..50373207)	22.1677	0.19953	1.14832	0.00487561	0.0327447	1	ENSG00000108826	ENSG00000108826	protein_coding
KIF1B	1	10210570..10381603	7.11029	0.199212	1.14807	0.00187141	0.0156936	1	ENSG00000054523	ENSG00000054523	protein_coding
CHMP4A	14	complement(24209615..24213830)	108.032	0.198803	1.14775	0.00119464	0.0110516	1	ENSG00000254505	ENSG00000254505	protein_coding
SLC25A5	X	119468422..119471396	815.102	0.198615	1.1476	0.000703342	0.0071318	1	ENSG00000005022	ENSG00000005022	protein_coding
SNRNP35	12	123458088..123473154	31.4389	0.198227	1.14729	0.00240351	0.0190148	1	ENSG00000184209	ENSG00000184209	protein_coding
PDE4B	1	65792514..66374579	14.0037	0.198208	1.14727	0.00318277	0.0236596	1	ENSG00000184588	ENSG00000184588	protein_coding
FUBP1	1	complement(77944055..77979110)	34.4919	0.197675	1.14685	6.00734e-05	0.000977942	1	ENSG00000162613	ENSG00000162613	protein_coding
TMEM131L	4	153466346..153636711	18.5529	0.197416	1.14664	0.0023269	0.0185411	1	ENSG00000121210	ENSG00000121210	protein_coding
RING1	6	33208500..33212722	67.2845	0.197342	1.14658	0.00102117	0.00974923	1	ENSG00000204227	ENSG00000204227	protein_coding
BRIP1	17	complement(61679139..61863559)	4.15835	0.197264	1.14652	0.00267609	0.020686	1	ENSG00000136492	ENSG00000136492	protein_coding
ZNF22	10	45000923..45005326	52.1298	0.197105	1.1464	0.00263715	0.0204257	1	ENSG00000165512	ENSG00000165512	protein_coding
FAM107B	10	complement(14518557..14774897)	126.548	0.197064	1.14636	9.73951e-05	0.00143904	1	ENSG00000065809	ENSG00000065809	protein_coding
SREBF1	17	complement(17810399..17837002)	54.8247	0.196655	1.14604	0.000394593	0.00449136	1	ENSG00000072310	ENSG00000072310	protein_coding
PFN1	17	complement(4945652..4949061)	2741.24	0.196561	1.14596	0.00026164	0.00322918	1	ENSG00000108518	ENSG00000108518	protein_coding
ARF5	7	127588386..127591700	318.728	0.196296	1.14575	0.000594773	0.00623467	1	ENSG00000004059	ENSG00000004059	protein_coding
AP5B1	11	complement(65773898..65780976)	23.9759	0.196123	1.14562	0.00148911	0.0133	1	ENSG00000254470	ENSG00000254470	protein_coding
H3-3B	17	complement(75776434..75785893)	355.175	0.195934	1.14547	0.000926698	0.00901932	1	ENSG00000132475	ENSG00000132475	protein_coding
TBC1D10C	11	67403915..67410089	175.817	0.195829	1.14538	0.00157663	0.0139214	1	ENSG00000175463	ENSG00000175463	protein_coding
ENY2	8	109334324..109345954	42.698	0.195597	1.1452	0.00217439	0.0176154	1	ENSG00000120533	ENSG00000120533	protein_coding
CFL1	11	complement(65823022..65862026)	822.85	0.195353	1.145	0.000398536	0.00451636	1	ENSG00000172757	ENSG00000172757	protein_coding
LAMP1	13	113297239..113323672	150.847	0.195167	1.14486	0.000320293	0.00380186	1	ENSG00000185896	ENSG00000185896	protein_coding
MAEA	4	1289887..1340147	42.5573	0.194902	1.14465	0.000419921	0.00469694	1	ENSG00000090316	ENSG00000090316	protein_coding
TMEM126B	11	85628573..85636539	29.4058	0.19474	1.14452	0.00158993	0.013999	1	ENSG00000171204	ENSG00000171204	protein_coding
NCBP1	9	97633668..97673748	18.2394	0.194733	1.14451	0.00313965	0.0234289	1	ENSG00000136937	ENSG00000136937	protein_coding
CASP1	11	complement(105025397..105035250)	32.5472	0.194611	1.14442	0.00326139	0.0240596	1	ENSG00000137752	ENSG00000137752	protein_coding
GABARAPL1	12	10212458..10223128	45.2128	0.194534	1.14435	0.000746392	0.00748291	1	ENSG00000139112	ENSG00000139112	protein_coding
TNFRSF8	1	12063303..12144207	16.2307	0.194132	1.14404	0.00707862	0.0433206	1	ENSG00000120949	ENSG00000120949	protein_coding
ZNF76	6	35258909..35295985	14.753	0.194022	1.14395	0.0046003	0.0313848	1	ENSG00000065029	ENSG00000065029	protein_coding
SLAIN1	13	77697687..77764242	33.8912	0.193803	1.14378	0.000359317	0.00417562	1	ENSG00000139737	ENSG00000139737	protein_coding
YEATS4	12	69359710..69390870	55.3378	0.193782	1.14376	0.00800784	0.0475262	1	ENSG00000127337	ENSG00000127337	protein_coding
REX1BD	19	18588685..18592337	86.7077	0.193262	1.14335	0.00258305	0.0201113	1	ENSG00000006015	ENSG00000006015	protein_coding
NUDT4	12	93377883..93408146	21.4985	0.193083	1.1432	0.000396992	0.00450368	1	ENSG00000173598	ENSG00000173598	protein_coding
PDE3B	11	14643804..14872044	74.2009	0.192786	1.14297	0.000209717	0.00270904	1	ENSG00000152270	ENSG00000152270	protein_coding
CENPO	2	24793136..24822376	18.9987	0.192723	1.14292	0.000445486	0.00489467	1	ENSG00000138092	ENSG00000138092	protein_coding
SRSF8	11	95066919..95071225	23.3216	0.192638	1.14285	0.00090149	0.00881823	1	ENSG00000263465	ENSG00000263465	protein_coding
CHMP7	8	23243637..23262000	32.3628	0.192224	1.14252	0.00175444	0.0149964	1	ENSG00000147457	ENSG00000147457	protein_coding
CASP9	1	complement(15490832..15526534)	16.7468	0.192082	1.14241	0.000994507	0.00955343	1	ENSG00000132906	ENSG00000132906	protein_coding
NFKB1	4	102501330..102617302	79.3258	0.192031	1.14237	0.000618166	0.00642447	1	ENSG00000109320	ENSG00000109320	protein_coding
GIPC1	19	complement(14477760..14496149)	59.3627	0.191935	1.14229	0.00159482	0.0140072	1	ENSG00000123159	ENSG00000123159	protein_coding
ERC1	12	990509..1495933	4.98844	0.191911	1.14228	0.00317564	0.0236519	1	ENSG00000082805	ENSG00000082805	protein_coding
EID2	19	complement(39538707..39540161)	40.5591	0.191656	1.14207	0.00388873	0.0276489	1	ENSG00000176396	ENSG00000176396	protein_coding
SLC35E2B	1	complement(1659529..1692795)	24.9978	0.191605	1.14203	0.0023242	0.0185358	1	ENSG00000189339	ENSG00000189339	protein_coding
BIN2	12	complement(51281038..51324668)	148.339	0.191579	1.14201	0.00195769	0.0162242	1	ENSG00000110934	ENSG00000110934	protein_coding
GMPPB	3	complement(49716844..49723973)	11.7151	0.191388	1.14186	0.000494315	0.00531863	1	ENSG00000173540	ENSG00000173540	protein_coding
HIKESHI	11	86302211..86345943	41.0623	0.191206	1.14172	0.00214972	0.0174463	1	ENSG00000149196	ENSG00000149196	protein_coding
HMGN3	6	complement(79201245..79234689)	68.5023	0.191106	1.14164	0.00436599	0.0301845	1	ENSG00000118418	ENSG00000118418	protein_coding
SIVA1	14	104753147..104768494	66.8542	0.191088	1.14162	0.00227362	0.0182383	1	ENSG00000184990	ENSG00000184990	protein_coding
PPHLN1	12	42238447..42459715	33.2879	0.190967	1.14153	0.000201836	0.00262252	1	ENSG00000134283	ENSG00000134283	protein_coding
COPS7B	2	231781671..231809254	24.0737	0.190266	1.14097	0.000281025	0.00341679	1	ENSG00000144524	ENSG00000144524	protein_coding
RWDD4	4	complement(183639635..183659203)	19.2307	0.190195	1.14092	0.00516994	0.0340435	1	ENSG00000182552	ENSG00000182552	protein_coding
IL21R	16	27402174..27452042	52.7203	0.189189	1.14012	0.00628878	0.0394677	1	ENSG00000103522	ENSG00000103522	protein_coding
REPS1	6	complement(138903493..138988261)	17.7075	0.18907	1.14003	0.000394979	0.00449245	1	ENSG00000135597	ENSG00000135597	protein_coding
SDAD1	4	complement(75940950..75990962)	32.9499	0.188618	1.13967	0.00201131	0.0165185	1	ENSG00000198301	ENSG00000198301	protein_coding
RBM4	11	66638667..66668374	34.305	0.188516	1.13959	0.000660169	0.0067782	1	ENSG00000173933	ENSG00000173933	protein_coding
SCLY	2	238060924..238099413	14.7671	0.188442	1.13953	0.0036582	0.026337	1	ENSG00000132330	ENSG00000132330	protein_coding
PPAN	19	10106362..10112012	35.6194	0.188119	1.13928	0.00365405	0.0263302	1	ENSG00000130810	ENSG00000130810	protein_coding
DGKZ	11	46332905..46380554	96.2596	0.187985	1.13917	0.000494249	0.00531863	1	ENSG00000149091	ENSG00000149091	protein_coding
PRR5L	11	36296288..36465204	8.87418	0.187955	1.13915	0.00710358	0.0434302	1	ENSG00000135362	ENSG00000135362	protein_coding
NAA20	20	20017310..20033655	56.0754	0.18792	1.13912	0.00365839	0.026337	1	ENSG00000173418	ENSG00000173418	protein_coding
SEH1L	18	12947133..12987536	20.5095	0.187911	1.13911	0.000746651	0.00748291	1	ENSG00000085415	ENSG00000085415	protein_coding
DEGS1	1	224175756..224193441	83.2223	0.18768	1.13893	0.00025146	0.00312579	1	ENSG00000143753	ENSG00000143753	protein_coding
KLHL22	22	complement(20441519..20495844)	24.207	0.187232	1.13858	0.00042692	0.00475268	1	ENSG00000099910	ENSG00000099910	protein_coding
C7orf50	7	complement(996986..1138260)	34.8747	0.186922	1.13833	0.0027131	0.0209304	1	ENSG00000146540	ENSG00000146540	protein_coding
SLC25A44	1	156193932..156212796	39.2454	0.186917	1.13833	0.000581246	0.00610524	1	ENSG00000160785	ENSG00000160785	protein_coding
ARID4A	14	58298504..58373887	12.1879	0.186714	1.13817	0.000343968	0.0040335	1	ENSG00000032219	ENSG00000032219	protein_coding
FABP5	8	81280536..81284777	161.953	0.186655	1.13812	0.00298909	0.0225713	1	ENSG00000164687	ENSG00000164687	protein_coding
YTHDC2	5	113513694..113595285	8.48188	0.186388	1.13791	0.00855992	0.0498868	1	ENSG00000047188	ENSG00000047188	protein_coding
RMI2	16	11249619..11381662	38.6793	0.186253	1.1378	0.0013441	0.0121801	1	ENSG00000175643	ENSG00000175643	protein_coding
F11R	1	complement(160995211..161021343)	25.5723	0.186225	1.13778	0.00296513	0.0224823	1	ENSG00000158769	ENSG00000158769	protein_coding
GMFG	19	complement(39328353..39342372)	824.589	0.185913	1.13754	0.00149313	0.0133115	1	ENSG00000130755	ENSG00000130755	protein_coding
SAP30L	5	154445997..154461053	13.5684	0.185912	1.13754	0.00110578	0.0103907	1	ENSG00000164576	ENSG00000164576	protein_coding
U2AF1	21	complement(43092956..43107570)	206.012	0.185864	1.1375	0.00176361	0.0150535	1	ENSG00000160201	ENSG00000160201	protein_coding
ARAP2	4	complement(35948221..36244514)	15.9412	0.185662	1.13734	0.00457437	0.0312905	1	ENSG00000047365	ENSG00000047365	protein_coding
DECR1	8	90001405..90053633	36.2178	0.185395	1.13713	0.00555895	0.0359041	1	ENSG00000104325	ENSG00000104325	protein_coding
TSPYL4	6	complement(116249964..116254075)	12.0863	0.185291	1.13705	0.00493955	0.0330596	1	ENSG00000187189	ENSG00000187189	protein_coding
RBM5	3	50088919..50119021	21.6832	0.184564	1.13647	0.000981415	0.00946871	1	ENSG00000003756	ENSG00000003756	protein_coding
OSTM1	6	complement(108029245..108165854)	11.5527	0.184396	1.13634	0.00172858	0.0148325	1	ENSG00000081087	ENSG00000081087	protein_coding
HNRNPU	1	complement(244840638..244864560)	80.733	0.184301	1.13627	0.000550711	0.00582792	1	ENSG00000153187	ENSG00000153187	protein_coding
OGFOD3	17	complement(82389210..82418637)	11.7544	0.184203	1.13619	0.00857589	0.0499433	1	ENSG00000181396	ENSG00000181396	protein_coding
DPYD	1	complement(97077743..97995000)	33.5243	0.183654	1.13576	0.00648305	0.0404252	1	ENSG00000188641	ENSG00000188641	protein_coding
TPGS2	18	complement(36777647..36829216)	24.016	0.183619	1.13573	0.000158504	0.00216845	1	ENSG00000134779	ENSG00000134779	protein_coding
UBALD2	17	76265348..76271298	491.925	0.183342	1.13551	0.00330427	0.0242597	1	ENSG00000185262	ENSG00000185262	protein_coding
CTDSP1	2	218398256..218405941	113.955	0.183057	1.13529	0.00119182	0.0110321	1	ENSG00000144579	ENSG00000144579	protein_coding
SHFL	19	10086122..10093252	34.0171	0.182999	1.13524	0.00511881	0.0338616	1	ENSG00000130813	ENSG00000130813	protein_coding
TRMT10C	3	101561868..101566446	35.7072	0.182947	1.1352	0.00531459	0.034716	1	ENSG00000174173	ENSG00000174173	protein_coding
ASB1	2	238426742..238452250	11.4228	0.182857	1.13513	0.000491899	0.0053089	1	ENSG00000065802	ENSG00000065802	protein_coding
PSMC3	11	complement(47418769..47426473)	213.833	0.182647	1.13496	0.000436168	0.00481617	1	ENSG00000165916	ENSG00000165916	protein_coding
FAM102A	9	complement(127940582..127980989)	123.699	0.182631	1.13495	0.0030112	0.0226996	1	ENSG00000167106	ENSG00000167106	protein_coding
PSMD6	3	complement(64010550..64024010)	87.2493	0.182573	1.13491	0.00134038	0.0121606	1	ENSG00000163636	ENSG00000163636	protein_coding
NADK	1	complement(1751232..1780457)	27.5704	0.182508	1.13485	0.00309688	0.0231682	1	ENSG00000008130	ENSG00000008130	protein_coding
PSMB9	6	32844136..32859851	382.604	0.182061	1.1345	0.00544639	0.0353093	1	ENSG00000240065	ENSG00000240065	protein_coding
ZNF638	2	71276561..71435069	12.2167	0.181575	1.13412	0.00541668	0.0351756	1	ENSG00000075292	ENSG00000075292	protein_coding
CPOX	3	complement(98579446..98593648)	134.756	0.181498	1.13406	0.000664436	0.0068175	1	ENSG00000080819	ENSG00000080819	protein_coding
BATF	14	75522455..75546993	228.462	0.181186	1.13382	0.00037078	0.00427284	1	ENSG00000156127	ENSG00000156127	protein_coding
HIGD1A	3	complement(42782908..42804490)	47.449	0.180818	1.13353	0.00722676	0.0439498	1	ENSG00000181061	ENSG00000181061	protein_coding
ACTR10	14	58200080..58235636	25.104	0.180501	1.13328	0.00777898	0.0464344	1	ENSG00000131966	ENSG00000131966	protein_coding
FMR1	X	147911919..147951125	12.5245	0.180297	1.13312	0.00324573	0.0239782	1	ENSG00000102081	ENSG00000102081	protein_coding
ZGPAT	20	63707465..63736142	34.2943	0.179928	1.13283	0.0020112	0.0165185	1	ENSG00000197114	ENSG00000197114	protein_coding
CD2	1	116754430..116769229	1138.76	0.179304	1.13234	0.00403348	0.0284047	1	ENSG00000116824	ENSG00000116824	protein_coding
FBXO32	8	complement(123497889..123541206)	22.2469	0.179269	1.13231	0.00594072	0.0378194	1	ENSG00000156804	ENSG00000156804	protein_coding
TRIM44	11	35662775..35818007	10.2273	0.179103	1.13218	0.000568316	0.00599786	1	ENSG00000166326	ENSG00000166326	protein_coding
RANBP1	22	20115938..20127355	105.762	0.179022	1.13212	0.00085663	0.00842724	1	ENSG00000099901	ENSG00000099901	protein_coding
AGFG1	2	227472152..227561217	22.1503	0.178516	1.13172	0.000988661	0.00951132	1	ENSG00000173744	ENSG00000173744	protein_coding
PYURF	4	complement(88520998..88523776)	65.6189	0.178476	1.13169	0.00851847	0.0496639	1	ENSG00000145337	ENSG00000145337	protein_coding
SMIM12	1	complement(34712737..34859755)	12.3441	0.178406	1.13163	0.00149872	0.0133244	1	ENSG00000163866	ENSG00000163866	protein_coding
SLC30A6	2	32165841..32224379	15.9333	0.178147	1.13143	0.00217257	0.0176099	1	ENSG00000152683	ENSG00000152683	protein_coding
CCDC167	6	complement(37482938..37499893)	222.617	0.177787	1.13115	0.00428273	0.0297547	1	ENSG00000198937	ENSG00000198937	protein_coding
CSTF2T	10	complement(51695486..51699595)	61.5567	0.177443	1.13088	0.000252253	0.00312579	1	ENSG00000177613	ENSG00000177613	protein_coding
ATP6V1H	8	complement(53715543..53843558)	28.1263	0.1773	1.13077	0.00493731	0.0330596	1	ENSG00000047249	ENSG00000047249	protein_coding
FKBP1A	20	complement(1368977..1393164)	144.189	0.177103	1.13061	0.000410474	0.00462165	1	ENSG00000088832	ENSG00000088832	protein_coding
PSMA6	14	35278633..35317493	218.945	0.176999	1.13053	0.00376697	0.0269462	1	ENSG00000100902	ENSG00000100902	protein_coding
VOPP1	7	complement(55436056..55572988)	78.7434	0.176987	1.13052	0.000927931	0.00902544	1	ENSG00000154978	ENSG00000154978	protein_coding
HMGB2	4	complement(173331376..173334432)	1017.64	0.176931	1.13048	0.00328519	0.0241662	1	ENSG00000164104	ENSG00000164104	protein_coding
SLC12A9	7	100826820..100867010	15.0207	0.176858	1.13042	0.00766408	0.0459796	1	ENSG00000146828	ENSG00000146828	protein_coding
CLEC16A	16	10944539..11182186	15.2781	0.176422	1.13008	0.00492413	0.0330484	1	ENSG00000038532	ENSG00000038532	protein_coding
HMGN1	21	complement(39342315..39349647)	344.532	0.176314	1.12999	0.000996275	0.00956449	1	ENSG00000205581	ENSG00000205581	protein_coding
CLSPN	1	complement(35720218..35769978)	9.6234	0.176234	1.12993	0.00552617	0.0357221	1	ENSG00000092853	ENSG00000092853	protein_coding
SIRT6	19	complement(4174109..4182566)	36.9325	0.176098	1.12982	0.00750543	0.0452542	1	ENSG00000077463	ENSG00000077463	protein_coding
SENP3	17	7561919..7571969	49.7678	0.176084	1.12981	0.00110369	0.0103836	1	ENSG00000161956	ENSG00000161956	protein_coding
AKR1B1	7	complement(134442356..134459284)	141.822	0.17588	1.12965	0.000393907	0.00448684	1	ENSG00000085662	ENSG00000085662	protein_coding
PLEKHJ1	19	complement(2230084..2237704)	41.1302	0.175691	1.12951	0.00218152	0.0176547	1	ENSG00000104886	ENSG00000104886	protein_coding
ZNF831	20	59123381..59259113	9.20141	0.175491	1.12935	0.0045893	0.0313373	1	ENSG00000124203	ENSG00000124203	protein_coding
PSMA7	20	complement(62136733..62143440)	307.989	0.175386	1.12927	0.00292943	0.0222344	1	ENSG00000101182	ENSG00000101182	protein_coding
GLIPR1	12	75480753..75503863	26.5495	0.175148	1.12908	0.00801341	0.0475411	1	ENSG00000139278	ENSG00000139278	protein_coding
DNAJC7	17	complement(41976421..42021376)	39.4287	0.175096	1.12904	0.000380453	0.00436564	1	ENSG00000168259	ENSG00000168259	protein_coding
CCDC71L	7	complement(106654360..106661158)	15.4374	0.175038	1.12899	0.00248524	0.019522	1	ENSG00000253276	ENSG00000253276	protein_coding
CCDC107	9	35658290..35661511	52.412	0.174849	1.12885	0.00737618	0.0447708	1	ENSG00000159884	ENSG00000159884	protein_coding
SYNRG	17	complement(37514807..37609472)	30.9704	0.174621	1.12867	0.000351317	0.00409632	1	ENSG00000275066	ENSG00000275066	protein_coding
POLR2F	22	37952607..38041915	16.9904	0.174154	1.1283	0.00427195	0.0297331	1	ENSG00000100142	ENSG00000100142	protein_coding
TOR4A	9	137277726..137282641	23.6753	0.174092	1.12825	0.00798739	0.0474776	1	ENSG00000198113	ENSG00000198113	protein_coding
LIMK2	22	31212239..31280080	17.4818	0.173986	1.12817	0.00370216	0.0265536	1	ENSG00000182541	ENSG00000182541	protein_coding
ITGB1BP1	2	complement(9403475..9423528)	23.9528	0.173912	1.12811	0.00188586	0.0158062	1	ENSG00000119185	ENSG00000119185	protein_coding
EMB	5	complement(50396192..50443248)	122.465	0.173871	1.12808	0.000415261	0.00465824	1	ENSG00000170571	ENSG00000170571	protein_coding
E2F4	16	67192155..67198918	101.144	0.173755	1.12799	0.000894816	0.008764	1	ENSG00000205250	ENSG00000205250	protein_coding
VDAC3	8	42391624..42405937	178.784	0.173532	1.12782	0.00125974	0.0115438	1	ENSG00000078668	ENSG00000078668	protein_coding
RAB11FIP3	16	425649..523011	15.0968	0.173066	1.12745	0.00797317	0.0474354	1	ENSG00000090565	ENSG00000090565	protein_coding
CBX5	12	complement(54230942..54280133)	36.1508	0.172929	1.12734	0.00222387	0.017932	1	ENSG00000094916	ENSG00000094916	protein_coding
PCF11	11	83156988..83187451	15.9906	0.172706	1.12717	0.00128497	0.0117196	1	ENSG00000165494	ENSG00000165494	protein_coding
TFDP1	13	113584721..113641473	143.366	0.172622	1.12711	0.00170969	0.0147274	1	ENSG00000198176	ENSG00000198176	protein_coding
TIMM10	11	complement(57528464..57530803)	101.04	0.172338	1.12688	0.00379829	0.0271177	1	ENSG00000134809	ENSG00000134809	protein_coding
TMEM185B	2	complement(120217479..120223400)	11.2058	0.172103	1.1267	0.00598917	0.0380264	1	ENSG00000226479	ENSG00000226479	protein_coding
PPP6R3	11	68460731..68615334	40.0153	0.172074	1.12668	0.000396857	0.00450368	1	ENSG00000110075	ENSG00000110075	protein_coding
TNKS2	10	91798426..91865475	35.537	0.171847	1.1265	0.000493733	0.00531863	1	ENSG00000107854	ENSG00000107854	protein_coding
HGSNAT	8	43140464..43202855	10.3932	0.17152	1.12624	0.00493499	0.0330596	1	ENSG00000165102	ENSG00000165102	protein_coding
CAPZA2	7	116811070..116922049	31.9236	0.171323	1.12609	0.00420126	0.0293159	1	ENSG00000198898	ENSG00000198898	protein_coding
CTPS1	1	40979300..41012565	17.4518	0.171221	1.12601	0.0031787	0.023652	1	ENSG00000171793	ENSG00000171793	protein_coding
ZMYM4	1	35268709..35422058	11.0662	0.171214	1.12601	0.00328171	0.024152	1	ENSG00000146463	ENSG00000146463	protein_coding
ANKRD10	13	complement(110878540..110915069)	44.3561	0.171201	1.126	0.00177085	0.015062	1	ENSG00000088448	ENSG00000088448	protein_coding
ATF6B	6	complement(32115264..32128253)	115.214	0.171133	1.12594	0.000528124	0.00563498	1	ENSG00000213676	ENSG00000213676	protein_coding
UGP2	2	63840952..63891562	77.5817	0.171111	1.12592	0.00315968	0.0235456	1	ENSG00000169764	ENSG00000169764	protein_coding
MARK2	11	63838928..63911020	17.9314	0.170557	1.12549	0.0016365	0.0142759	1	ENSG00000072518	ENSG00000072518	protein_coding
RABL3	3	complement(120684938..120742993)	8.17059	0.17042	1.12539	0.00775485	0.0463082	1	ENSG00000144840	ENSG00000144840	protein_coding
CCNC	6	complement(99542387..99568825)	27.4929	0.170234	1.12524	0.00396526	0.0280643	1	ENSG00000112237	ENSG00000112237	protein_coding
ARFRP1	20	complement(63698642..63708025)	31.5409	0.170195	1.12521	0.00786157	0.0468193	1	ENSG00000101246	ENSG00000101246	protein_coding
DERA	12	15911302..16037381	20.4308	0.169869	1.12496	0.00770876	0.0461217	1	ENSG00000023697	ENSG00000023697	protein_coding
ACTL6A	3	179562886..179588407	70.2943	0.169736	1.12485	0.00379101	0.0270906	1	ENSG00000136518	ENSG00000136518	protein_coding
PDE7A	8	complement(65714334..65842322)	38.219	0.169616	1.12476	0.000538785	0.00572907	1	ENSG00000205268	ENSG00000205268	protein_coding
KRR1	12	complement(75490863..75511636)	10.6199	0.169248	1.12447	0.00298656	0.0225687	1	ENSG00000111615	ENSG00000111615	protein_coding
RNASEH1	2	complement(3541430..3558333)	14.656	0.16873	1.12407	0.00355605	0.0257076	1	ENSG00000171865	ENSG00000171865	protein_coding
ERICH1	8	complement(614746..738106)	10.2687	0.168659	1.12401	0.00700045	0.0429269	1	ENSG00000104714	ENSG00000104714	protein_coding
RUVBL1	3	complement(128064778..128153914)	43.3691	0.168526	1.12391	0.00292241	0.022192	1	ENSG00000175792	ENSG00000175792	protein_coding
BTBD10	11	complement(13388008..13463297)	18.7752	0.168388	1.1238	0.00690531	0.0424273	1	ENSG00000148925	ENSG00000148925	protein_coding
IL17RA	22	17084954..17115693	13.4719	0.168323	1.12375	0.00182453	0.0153835	1	ENSG00000177663	ENSG00000177663	protein_coding
BIN3	8	complement(22620418..22669148)	34.5945	0.168185	1.12364	0.00325341	0.0240121	1	ENSG00000147439	ENSG00000147439	protein_coding
S100A4	1	complement(153543613..153550136)	2509.9	0.167731	1.12329	0.00769246	0.0460597	1	ENSG00000196154	ENSG00000196154	protein_coding
ANP32A	15	complement(68778535..68820897)	245.475	0.167578	1.12317	0.00198366	0.0163346	1	ENSG00000140350	ENSG00000140350	protein_coding
NMI	2	complement(151270470..151289894)	75.4183	0.167571	1.12317	0.00510548	0.0338056	1	ENSG00000123609	ENSG00000123609	protein_coding
RPL6	12	complement(112405189..112418838)	977.654	0.167489	1.1231	0.00534711	0.0349137	1	ENSG00000089009	ENSG00000089009	protein_coding
NAGK	2	71064344..71079808	21.1253	0.167446	1.12307	0.00728287	0.044239	1	ENSG00000124357	ENSG00000124357	protein_coding
CRBN	3	complement(3144628..3179727)	33.8738	0.167371	1.12301	0.00616563	0.038834	1	ENSG00000113851	ENSG00000113851	protein_coding
ECHDC1	6	complement(127288712..127343609)	19.5747	0.167311	1.12296	0.00492509	0.0330484	1	ENSG00000093144	ENSG00000093144	protein_coding
TIAL1	10	complement(119571802..119597029)	32.0531	0.167239	1.12291	0.000854944	0.00841599	1	ENSG00000151923	ENSG00000151923	protein_coding
KIF15	3	44761721..44873376	25.1913	0.167169	1.12285	0.00399125	0.0281968	1	ENSG00000163808	ENSG00000163808	protein_coding
CBX3	7	26201162..26213607	142.724	0.166587	1.1224	0.00258358	0.0201113	1	ENSG00000122565	ENSG00000122565	protein_coding
EPC1	10	complement(32267751..32378798)	15.065	0.166439	1.12228	0.00215014	0.0174463	1	ENSG00000120616	ENSG00000120616	protein_coding
PPP3CA	4	complement(101023409..101348278)	46.5365	0.166399	1.12225	0.000619345	0.00642776	1	ENSG00000138814	ENSG00000138814	protein_coding
KCTD18	2	complement(200488958..200519784)	22.2243	0.1663	1.12218	0.00844136	0.0493627	1	ENSG00000155729	ENSG00000155729	protein_coding
RNASEH2C	11	complement(65714005..65720818)	33.5075	0.165952	1.12191	0.0057566	0.0369193	1	ENSG00000172922	ENSG00000172922	protein_coding
TOMM40	19	44890569..44903689	34.9052	0.165827	1.12181	0.0030659	0.0229891	1	ENSG00000130204	ENSG00000130204	protein_coding
GTF2H1	11	18322295..18367045	15.7521	0.165691	1.1217	0.00205239	0.0167937	1	ENSG00000110768	ENSG00000110768	protein_coding
SLAMF6	1	complement(160485030..160523262)	94.0414	0.165565	1.12161	0.000630258	0.00651855	1	ENSG00000162739	ENSG00000162739	protein_coding
AP2A2	11	924881..1012245	16.3085	0.165301	1.1214	0.00427652	0.0297359	1	ENSG00000183020	ENSG00000183020	protein_coding
CASP3	4	complement(184627696..184650062)	72.0803	0.16521	1.12133	0.00107915	0.0101954	1	ENSG00000164305	ENSG00000164305	protein_coding
PTGER4	5	40679915..40693735	121.924	0.16516	1.12129	0.00205396	0.0167977	1	ENSG00000171522	ENSG00000171522	protein_coding
ELK3	12	96194375..96269824	33.7074	0.164823	1.12103	0.0017829	0.0151064	1	ENSG00000111145	ENSG00000111145	protein_coding
JAGN1	3	9890574..9894349	60.906	0.164768	1.12099	0.00503589	0.0334877	1	ENSG00000171135	ENSG00000171135	protein_coding
TRIM25	17	complement(56836387..56914080)	22.4953	0.164755	1.12098	0.000708977	0.00717842	1	ENSG00000121060	ENSG00000121060	protein_coding
CTC1	17	complement(8224815..8248058)	10.2109	0.164673	1.12091	0.00158872	0.013999	1	ENSG00000178971	ENSG00000178971	protein_coding
TARDBP	1	11012344..11030528	56.6139	0.164559	1.12082	0.000763806	0.00759596	1	ENSG00000120948	ENSG00000120948	protein_coding
LRRN3	7	111091006..111125454	68.0279	0.16435	1.12066	0.00169666	0.0146641	1	ENSG00000173114	ENSG00000173114	protein_coding
APAF1	12	98645290..98735433	13.4531	0.164199	1.12054	0.0046191	0.0314833	1	ENSG00000120868	ENSG00000120868	protein_coding
ARL14EP	11	30323104..30338223	25.0317	0.164056	1.12043	0.00592426	0.0377604	1	ENSG00000152219	ENSG00000152219	protein_coding
RABGAP1	9	122940833..123104866	15.121	0.163832	1.12026	0.00384094	0.0273844	1	ENSG00000011454	ENSG00000011454	protein_coding
KIAA0319L	1	complement(35393883..35557950)	27.4499	0.163265	1.11982	0.00171555	0.0147615	1	ENSG00000142687	ENSG00000142687	protein_coding
ANP32E	1	complement(150218417..150236156)	195.159	0.163205	1.11977	0.00131112	0.0119301	1	ENSG00000143401	ENSG00000143401	protein_coding
RAP1B	12	68610855..68671901	48.3125	0.162953	1.11958	0.00280709	0.0214634	1	ENSG00000127314	ENSG00000127314	protein_coding
NBEAL2	3	46979666..47009704	31.9116	0.162594	1.1193	0.00763628	0.045865	1	ENSG00000160796	ENSG00000160796	protein_coding
NET1	10	5412557..5459056	33.5129	0.16253	1.11925	0.00682795	0.0421188	1	ENSG00000173848	ENSG00000173848	protein_coding
NPEPPS	17	47522942..47624665	29.4793	0.162096	1.11891	0.00353611	0.0256112	1	ENSG00000141279	ENSG00000141279	protein_coding
PIK3CA	3	179148114..179240093	10.2985	0.162029	1.11886	0.00512049	0.0338616	1	ENSG00000121879	ENSG00000121879	protein_coding
ENTPD4	8	complement(23385783..23457695)	16.6674	0.161239	1.11825	0.00615854	0.0388251	1	ENSG00000197217	ENSG00000197217	protein_coding
THOP1	19	2785503..2815807	29.0547	0.161014	1.11807	0.00421013	0.0293555	1	ENSG00000172009	ENSG00000172009	protein_coding
MRPS25	3	complement(15009611..15065339)	4.31694	0.160972	1.11804	0.00212773	0.0172916	1	ENSG00000131368	ENSG00000131368	protein_coding
TTC7A	2	46915869..47076137	54.4165	0.160849	1.11794	0.003518	0.0255277	1	ENSG00000068724	ENSG00000068724	protein_coding
MAP2K4	17	12020829..12143830	19.5551	0.160368	1.11757	0.00232456	0.0185358	1	ENSG00000065559	ENSG00000065559	protein_coding
NCAPH2	22	50508224..50524780	64.4494	0.160285	1.11751	0.00118132	0.0109546	1	ENSG00000025770	ENSG00000025770	protein_coding
R3HDM4	19	complement(896503..913245)	106.189	0.16017	1.11742	0.00177086	0.015062	1	ENSG00000198858	ENSG00000198858	protein_coding
GABPA	21	25734570..25772460	19.9218	0.16016	1.11741	0.00373311	0.0267508	1	ENSG00000154727	ENSG00000154727	protein_coding
AP3D1	19	complement(2100988..2164468)	62.6391	0.159848	1.11717	0.00390458	0.0277488	1	ENSG00000065000	ENSG00000065000	protein_coding
RBL2	16	53433977..53491648	124.784	0.159351	1.11678	0.00149569	0.0133204	1	ENSG00000103479	ENSG00000103479	protein_coding
PPP3CB	10	complement(73436433..73496024)	45.9766	0.159304	1.11675	0.00166393	0.0144618	1	ENSG00000107758	ENSG00000107758	protein_coding
PDCD6	5	271621..314974	36.3718	0.159192	1.11666	0.00627809	0.0394166	1	ENSG00000249915	ENSG00000249915	protein_coding
BLCAP	20	complement(37492472..37527931)	27.8297	0.158775	1.11634	0.00397607	0.0281281	1	ENSG00000166619	ENSG00000166619	protein_coding
DELE1	5	141923855..141942047	20.1965	0.158731	1.1163	0.00589506	0.0376173	1	ENSG00000081791	ENSG00000081791	protein_coding
CYB561A3	11	complement(61348754..61362283)	14.4927	0.158667	1.11626	0.00404836	0.0284835	1	ENSG00000162144	ENSG00000162144	protein_coding
KMT5A	12	123384132..123409353	37.9289	0.15834	1.116	0.00646207	0.0403106	1	ENSG00000183955	ENSG00000183955	protein_coding
WDR11	10	120851305..120909524	25.2938	0.158245	1.11593	0.00177344	0.0150757	1	ENSG00000120008	ENSG00000120008	protein_coding
SEPHS2	16	complement(30443631..30445874)	128.623	0.15821	1.1159	0.0010387	0.00989223	1	ENSG00000179918	ENSG00000179918	protein_coding
ENTPD6	20	25195693..25228075	16.7491	0.158204	1.1159	0.00438328	0.0302635	1	ENSG00000197586	ENSG00000197586	protein_coding
EXOSC6	16	complement(70246778..70251940)	19.865	0.158039	1.11577	0.00691639	0.0424786	1	ENSG00000223496	ENSG00000223496	protein_coding
ARFGAP2	11	complement(47164299..47177125)	65.7279	0.157673	1.11549	0.00149758	0.013322	1	ENSG00000149182	ENSG00000149182	protein_coding
LY75	2	complement(159803355..159904756)	19.0793	0.157632	1.11545	0.00516523	0.0340269	1	ENSG00000054219	ENSG00000054219	protein_coding
VPS39	15	complement(42158701..42208307)	40.4016	0.1575	1.11535	0.00305333	0.0229281	1	ENSG00000166887	ENSG00000166887	protein_coding
ZC3H14	14	88562970..88627596	4.70121	0.157373	1.11525	0.00582721	0.0372183	1	ENSG00000100722	ENSG00000100722	protein_coding
PFDN6	6	33289302..33298401	28.4347	0.157139	1.11507	0.00763324	0.0458645	1	ENSG00000204220	ENSG00000204220	protein_coding
ARF3	12	complement(48935723..48957487)	84.4551	0.156943	1.11492	0.00517408	0.0340563	1	ENSG00000134287	ENSG00000134287	protein_coding
TXLNA	1	32179675..32198285	59.4489	0.156912	1.1149	0.0059335	0.0378038	1	ENSG00000084652	ENSG00000084652	protein_coding
PPP2R1B	11	complement(111726908..111766389)	17.1747	0.156781	1.1148	0.00589695	0.0376173	1	ENSG00000137713	ENSG00000137713	protein_coding
GLOD4	17	complement(757097..782294)	62.9388	0.156547	1.11462	0.00613797	0.0387582	1	ENSG00000167699	ENSG00000167699	protein_coding
HLA-F	6	29722775..29738528	166.615	0.15577	1.11402	0.00256406	0.0200296	1	ENSG00000204642	ENSG00000204642	protein_coding
FLAD1	1	154983338..154993111	16.8044	0.155659	1.11393	0.00722614	0.0439498	1	ENSG00000160688	ENSG00000160688	protein_coding
RCN2	15	76931738..76954393	12.2209	0.155482	1.11379	0.00720432	0.0438489	1	ENSG00000117906	ENSG00000117906	protein_coding
CPT2	1	53196792..53214197	28.0489	0.155147	1.11354	0.00368812	0.0264896	1	ENSG00000157184	ENSG00000157184	protein_coding
PPP1R35	7	complement(100435282..100436497)	108.373	0.15502	1.11344	0.00536974	0.0350173	1	ENSG00000160813	ENSG00000160813	protein_coding
UBTF	17	complement(44205033..44221626)	69.4164	0.154564	1.11309	0.00394463	0.0279311	1	ENSG00000108312	ENSG00000108312	protein_coding
GBP4	1	complement(89181144..89198942)	51.7949	0.154385	1.11295	0.00661113	0.0409932	1	ENSG00000162654	ENSG00000162654	protein_coding
GBA2	9	complement(35736866..35749228)	18.5346	0.154335	1.11291	0.00503146	0.0334869	1	ENSG00000070610	ENSG00000070610	protein_coding
PSMB1	6	complement(170535120..170553307)	340.742	0.153996	1.11265	0.00808563	0.0478597	1	ENSG00000008018	ENSG00000008018	protein_coding
PHF23	17	complement(7235029..7239722)	49.6302	0.153821	1.11251	0.00483425	0.0325091	1	ENSG00000040633	ENSG00000040633	protein_coding
SLC20A1	2	112645939..112663825	49.4222	0.153685	1.11241	0.00527534	0.0345469	1	ENSG00000144136	ENSG00000144136	protein_coding
ETS1	11	complement(128458761..128587558)	483.975	0.153563	1.11231	0.00634916	0.0397501	1	ENSG00000134954	ENSG00000134954	protein_coding
NIN	14	complement(50719763..50831162)	16.4924	0.153478	1.11225	0.0052262	0.0342975	1	ENSG00000100503	ENSG00000100503	protein_coding
KIDINS220	2	complement(8721081..8837630)	9.46541	0.153051	1.11192	0.00579538	0.0370914	1	ENSG00000134313	ENSG00000134313	protein_coding
SGPL1	10	70815905..70895816	13.1812	0.152082	1.11117	0.00541502	0.0351756	1	ENSG00000166224	ENSG00000166224	protein_coding
AGO1	1	35869808..35930532	8.35932	0.151995	1.11111	0.00659518	0.040927	1	ENSG00000092847	ENSG00000092847	protein_coding
TOR1A	9	complement(129812942..129824244)	84.0368	0.151435	1.11067	0.0028565	0.0217697	1	ENSG00000136827	ENSG00000136827	protein_coding
GOLM2	15	44288719..44415758	45.3356	0.151116	1.11043	0.002858	0.0217697	1	ENSG00000166734	ENSG00000166734	protein_coding
SH2D1A	X	124227868..124373197	143.783	0.150789	1.11018	0.00258065	0.0201086	1	ENSG00000183918	ENSG00000183918	protein_coding
ARHGAP25	2	68679601..68826833	83.5857	0.150714	1.11012	0.00771937	0.0461674	1	ENSG00000163219	ENSG00000163219	protein_coding
FUT8	14	65410592..65744121	32.7394	0.15059	1.11002	0.00634706	0.0397501	1	ENSG00000033170	ENSG00000033170	protein_coding
RSU1	10	complement(16590611..16817463)	61.6314	0.148906	1.10873	0.00227491	0.0182393	1	ENSG00000148484	ENSG00000148484	protein_coding
PITPNA	17	complement(1517718..1562792)	50.4969	0.148731	1.10859	0.00228527	0.0183034	1	ENSG00000174238	ENSG00000174238	protein_coding
ORMDL2	12	55818041..55821879	39.4771	0.14868	1.10855	0.00832959	0.0489119	1	ENSG00000123353	ENSG00000123353	protein_coding
TP53	17	complement(7661779..7687538)	63.5325	0.148422	1.10836	0.00248662	0.019523	1	ENSG00000141510	ENSG00000141510	protein_coding
SIT1	9	complement(35649295..35650931)	410.876	0.148266	1.10824	0.00816733	0.048231	1	ENSG00000137078	ENSG00000137078	protein_coding
ZNF706	8	complement(101177878..101206193)	23.9424	0.147432	1.1076	0.00356084	0.0257302	1	ENSG00000120963	ENSG00000120963	protein_coding
TLK1	2	complement(170990823..171231314)	25.3089	0.147225	1.10744	0.00545938	0.0353788	1	ENSG00000198586	ENSG00000198586	protein_coding
CSK	15	74782080..74803197	249.199	0.146583	1.10694	0.00549756	0.0355816	1	ENSG00000103653	ENSG00000103653	protein_coding
ARHGDIB	12	complement(14942031..14961728)	1814.18	0.145513	1.10612	0.00752381	0.0453123	1	ENSG00000111348	ENSG00000111348	protein_coding
NOP56	20	2652593..2658393	109.681	0.145386	1.10603	0.00258684	0.0201265	1	ENSG00000101361	ENSG00000101361	protein_coding
OCIAD1	4	48805212..48861817	69.6116	0.145361	1.10601	0.00430866	0.0298813	1	ENSG00000109180	ENSG00000109180	protein_coding
TYMP	22	complement(50525752..50530032)	42.7593	0.145111	1.10582	0.00719214	0.043808	1	ENSG00000025708	ENSG00000025708	protein_coding
TIMELESS	12	complement(56416363..56449426)	39.3684	0.144766	1.10555	0.00347259	0.0252572	1	ENSG00000111602	ENSG00000111602	protein_coding
GALNT10	5	154190730..154420984	18.2491	0.144467	1.10532	0.00476646	0.0321788	1	ENSG00000164574	ENSG00000164574	protein_coding
MCM3	6	complement(52264014..52284881)	218.251	0.143925	1.10491	0.00556262	0.0359128	1	ENSG00000112118	ENSG00000112118	protein_coding
MESD	15	complement(80946289..80989828)	23.0758	0.143388	1.1045	0.00613063	0.0387416	1	ENSG00000117899	ENSG00000117899	protein_coding
LLGL1	17	18225635..18244875	29.2577	0.143164	1.10432	0.00813802	0.048132	1	ENSG00000131899	ENSG00000131899	protein_coding
DEK	6	complement(18223860..18264548)	123.29	0.142974	1.10418	0.00483296	0.0325091	1	ENSG00000124795	ENSG00000124795	protein_coding
TPM3	1	complement(154155308..154194648)	148.875	0.142311	1.10367	0.00766096	0.0459796	1	ENSG00000143549	ENSG00000143549	protein_coding
INPP4A	2	98444854..98594392	23.4131	0.142251	1.10363	0.00823404	0.0484793	1	ENSG00000040933	ENSG00000040933	protein_coding
FPGS	9	127794597..127814327	77.1704	0.141189	1.10281	0.00506808	0.0336476	1	ENSG00000136877	ENSG00000136877	protein_coding
SAE1	19	47113274..47210636	154.409	0.14061	1.10237	0.00578869	0.0370639	1	ENSG00000142230	ENSG00000142230	protein_coding
LUC7L2	7	139340359..139423457	66.6947	0.14034	1.10216	0.00704685	0.0431943	1	ENSG00000146963	ENSG00000146963	protein_coding
ATXN7L3B	12	74537835..74545430	27.2098	0.139745	1.10171	0.0071477	0.0436229	1	ENSG00000253719	ENSG00000253719	protein_coding
SNF8	17	complement(48929316..48944842)	52.8322	0.138813	1.101	0.00847897	0.049564	1	ENSG00000159210	ENSG00000159210	protein_coding
WWP2	16	69762328..69941741	21.2184	0.138621	1.10085	0.0056785	0.0365241	1	ENSG00000198373	ENSG00000198373	protein_coding
MLH1	3	36993350..37050846	37.6568	0.137458	1.09997	0.00759316	0.045659	1	ENSG00000076242	ENSG00000076242	protein_coding
PSME3IP1	16	complement(57152466..57186116)	43.3219	0.136963	1.09959	0.00539785	0.0351415	1	ENSG00000172775	ENSG00000172775	protein_coding
ATXN10	22	45671798..45845307	47.644	0.135455	1.09844	0.0063847	0.0398889	1	ENSG00000130638	ENSG00000130638	protein_coding
C17orf49	17	7014495..7017525	421.023	0.135342	1.09835	0.00797419	0.0474354	1	ENSG00000258315	ENSG00000258315	protein_coding
HNRNPL	19	complement(38836370..38852347)	438.189	0.133602	1.09703	0.00688013	0.0423733	1	ENSG00000104824	ENSG00000104824	protein_coding
EFHD2	1	15409888..15430339	273.691	0.129715	1.09408	0.00840796	0.0491859	1	ENSG00000142634	ENSG00000142634	protein_coding
EIF2D	1	complement(206571292..206612465)	99.3114	-0.127721	-1.09257	0.00824748	0.04854	1	ENSG00000143486	ENSG00000143486	protein_coding
SRP72	4	56467617..56503681	126.555	-0.128835	-1.09341	0.00668181	0.0413818	1	ENSG00000174780	ENSG00000174780	protein_coding
ECHS1	10	complement(133362485..133373354)	159.829	-0.128884	-1.09345	0.00858209	0.0499597	1	ENSG00000127884	ENSG00000127884	protein_coding
NARF	17	82458180..82490537	40.2476	-0.129407	-1.09384	0.00752005	0.0453072	1	ENSG00000141562	ENSG00000141562	protein_coding
HACD3	15	65530418..65578349	44.0314	-0.129885	-1.09421	0.00830841	0.048806	1	ENSG00000074696	ENSG00000074696	protein_coding
PEX6	6	complement(42963865..42979181)	67.7824	-0.129974	-1.09427	0.00742245	0.0449636	1	ENSG00000124587	ENSG00000124587	protein_coding
HNRNPUL2-BSCL2	11	complement(62690275..62727384)	130.049	-0.132109	-1.09589	0.00819834	0.0483366	1	ENSG00000234857	ENSG00000234857	protein_coding
MON1B	16	77190835..77202398	43.8191	-0.133331	-1.09682	0.00570244	0.0366605	1	ENSG00000103111	ENSG00000103111	protein_coding
ZBED1	X	complement(2486414..2500976)	45.9589	-0.13441	-1.09764	0.00577186	0.0369866	1	ENSG00000214717	ENSG00000214717	protein_coding
MRPS5	2	complement(95085369..95122006)	46.4808	-0.136897	-1.09954	0.00686521	0.0422982	1	ENSG00000144029	ENSG00000144029	protein_coding
MAGED2	X	54807599..54816015	108.213	-0.138051	-1.10042	0.00418078	0.0292034	1	ENSG00000102316	ENSG00000102316	protein_coding
GNB2	7	100673567..100679174	382.366	-0.139776	-1.10173	0.00653742	0.0406335	1	ENSG00000172354	ENSG00000172354	protein_coding
DHX30	3	47802909..47850195	45.9096	-0.140501	-1.10229	0.00710493	0.0434302	1	ENSG00000132153	ENSG00000132153	protein_coding
MARS1	12	57475445..57517569	72.2702	-0.140522	-1.1023	0.00667096	0.0413312	1	ENSG00000166986	ENSG00000166986	protein_coding
SEPTIN9	17	77280569..77500596	326.552	-0.141617	-1.10314	0.0050181	0.0334554	1	ENSG00000184640	ENSG00000184640	protein_coding
WSB2	12	complement(118032687..118062430)	62.0968	-0.141625	-1.10315	0.00402251	0.0283531	1	ENSG00000176871	ENSG00000176871	protein_coding
EIF4B	12	53006282..53042215	713.994	-0.141968	-1.10341	0.00454834	0.0311674	1	ENSG00000063046	ENSG00000063046	protein_coding
GTPBP4	10	988434..1019932	37.7556	-0.142023	-1.10345	0.00729802	0.0443137	1	ENSG00000107937	ENSG00000107937	protein_coding
ASMTL	X	complement(1403139..1453762)	123.848	-0.142163	-1.10356	0.00322244	0.023863	1	ENSG00000169093	ENSG00000169093	protein_coding
PRDX6	1	173477330..173488815	240.5	-0.142322	-1.10368	0.00476179	0.0321613	1	ENSG00000117592	ENSG00000117592	protein_coding
PKN1	19	14433053..14471867	198.013	-0.142496	-1.10381	0.00481823	0.0324577	1	ENSG00000123143	ENSG00000123143	protein_coding
MAN1B1	9	137086857..137109189	31.3954	-0.142805	-1.10405	0.00317863	0.023652	1	ENSG00000177239	ENSG00000177239	protein_coding
ILVBL	19	complement(15114984..15125786)	48.3818	-0.142946	-1.10416	0.00424544	0.0295618	1	ENSG00000105135	ENSG00000105135	protein_coding
PAFAH1B2	11	117144284..117176894	29.1121	-0.143066	-1.10425	0.00464378	0.031531	1	ENSG00000168092	ENSG00000168092	protein_coding
C1orf43	1	complement(154206696..154220637)	217.039	-0.143582	-1.10464	0.00652957	0.0406335	1	ENSG00000143612	ENSG00000143612	protein_coding
MRPS2	9	135499984..135504673	53.7516	-0.143646	-1.10469	0.00525051	0.0344134	1	ENSG00000122140	ENSG00000122140	protein_coding
WBP11	12	complement(14784582..14803486)	99.228	-0.144623	-1.10544	0.00352578	0.0255603	1	ENSG00000084463	ENSG00000084463	protein_coding
PLIN2	9	complement(19108375..19149290)	154.431	-0.144637	-1.10545	0.00576773	0.0369755	1	ENSG00000147872	ENSG00000147872	protein_coding
LSM4	19	complement(18306236..18323112)	191.734	-0.144732	-1.10553	0.00515237	0.0339855	1	ENSG00000130520	ENSG00000130520	protein_coding
AEBP2	12	19404045..19720801	20.005	-0.144854	-1.10562	0.00559481	0.0360906	1	ENSG00000139154	ENSG00000139154	protein_coding
SUPT4H1	17	complement(58345175..58353093)	103.467	-0.144912	-1.10566	0.00857605	0.0499433	1	ENSG00000213246	ENSG00000213246	protein_coding
MEPCE	7	100428322..100434126	49.4234	-0.144982	-1.10572	0.00633987	0.0397242	1	ENSG00000146834	ENSG00000146834	protein_coding
RPL19	17	39200283..39204840	2647.69	-0.145487	-1.1061	0.00570442	0.0366605	1	ENSG00000108298	ENSG00000108298	protein_coding
KAT7	17	49788624..49835026	17.9254	-0.145737	-1.1063	0.00599235	0.0380264	1	ENSG00000136504	ENSG00000136504	protein_coding
SLC39A7	6	33200305..33204439	92.0044	-0.146223	-1.10667	0.00249757	0.0195873	1	ENSG00000112473	ENSG00000112473	protein_coding
FKBP4	12	2794970..2805423	53.9946	-0.146823	-1.10713	0.00251061	0.0196716	1	ENSG00000004478	ENSG00000004478	protein_coding
GBP3	1	complement(89006679..89022894)	36.3698	-0.146872	-1.10717	0.006294	0.0394845	1	ENSG00000117226	ENSG00000117226	protein_coding
ARF1	1	228082708..228099212	450.085	-0.14729	-1.10749	0.00322898	0.0239	1	ENSG00000143761	ENSG00000143761	protein_coding
ARRB2	17	4710596..4721499	239.119	-0.14779	-1.10787	0.00344127	0.0251119	1	ENSG00000141480	ENSG00000141480	protein_coding
PIP4K2B	17	complement(38765691..38800126)	35.2928	-0.148286	-1.10825	0.00471119	0.0319029	1	ENSG00000276293	ENSG00000276293	protein_coding
PLEKHO2	15	64841883..64868002	48.3842	-0.148487	-1.10841	0.00353516	0.0256112	1	ENSG00000241839	ENSG00000241839	protein_coding
TERF2	16	complement(69355567..69408571)	22.5892	-0.148993	-1.1088	0.00410826	0.0288266	1	ENSG00000132604	ENSG00000132604	protein_coding
RNF5	6	32178405..32180793	177.962	-0.149373	-1.10909	0.00444824	0.0306391	1	ENSG00000204308	ENSG00000204308	protein_coding
REPIN1	7	150368189..150374044	65.0046	-0.149426	-1.10913	0.00725661	0.0441141	1	ENSG00000214022	ENSG00000214022	protein_coding
CHMP5	9	33264879..33282070	94.5146	-0.149764	-1.10939	0.00505147	0.0335625	1	ENSG00000086065	ENSG00000086065	protein_coding
KIF2C	1	44739818..44767767	102.836	-0.149918	-1.10951	0.00459198	0.0313418	1	ENSG00000142945	ENSG00000142945	protein_coding
MFSD14A	1	100038095..100083377	79.3515	-0.150053	-1.10961	0.00514906	0.0339781	1	ENSG00000156875	ENSG00000156875	protein_coding
TSPO	22	43151547..43163242	290.678	-0.15026	-1.10977	0.00784063	0.04674	1	ENSG00000100300	ENSG00000100300	protein_coding
MTO1	6	73461578..73509236	9.57801	-0.150826	-1.11021	0.00657931	0.0408449	1	ENSG00000135297	ENSG00000135297	protein_coding
DNASE2	19	complement(12875209..12881595)	103.328	-0.150961	-1.11031	0.00302569	0.0227646	1	ENSG00000105612	ENSG00000105612	protein_coding
YWHAG	7	complement(76326799..76358991)	133.287	-0.15097	-1.11032	0.00774577	0.0462718	1	ENSG00000170027	ENSG00000170027	protein_coding
SNRPA1	15	complement(101281510..101295282)	95.6808	-0.151387	-1.11064	0.00711684	0.0434859	1	ENSG00000131876	ENSG00000131876	protein_coding
SLC39A9	14	69398015..69462390	27.4442	-0.151544	-1.11076	0.00767514	0.0459915	1	ENSG00000029364	ENSG00000029364	protein_coding
TMEM140	7	135148072..135166215	63.1281	-0.151759	-1.11092	0.00446856	0.0307429	1	ENSG00000146859	ENSG00000146859	protein_coding
UBN1	16	4846665..4882401	31.283	-0.152126	-1.11121	0.00558204	0.0360232	1	ENSG00000118900	ENSG00000118900	protein_coding
SF3A2	19	2236824..2248655	342.523	-0.152147	-1.11122	0.00301595	0.0227117	1	ENSG00000104897	ENSG00000104897	protein_coding
CMPK1	1	47333790..47394866	122.516	-0.15227	-1.11132	0.00309958	0.0231744	1	ENSG00000162368	ENSG00000162368	protein_coding
NUCB1	19	48900050..48923473	204.495	-0.152279	-1.11132	0.00508954	0.0337288	1	ENSG00000104805	ENSG00000104805	protein_coding
GPX4	19	1103982..1106791	457.687	-0.152287	-1.11133	0.00434327	0.0300676	1	ENSG00000167468	ENSG00000167468	protein_coding
DDX50	10	68901286..68946847	76.2189	-0.152323	-1.11136	0.00430714	0.0298813	1	ENSG00000107625	ENSG00000107625	protein_coding
NELFE	6	complement(31952087..31959038)	106.627	-0.152414	-1.11143	0.00689387	0.0423906	1	ENSG00000204356	ENSG00000204356	protein_coding
THAP4	2	complement(241584405..241637158)	78.3575	-0.152443	-1.11145	0.00391247	0.0277688	1	ENSG00000176946	ENSG00000176946	protein_coding
DCAF10	9	37800554..37867666	9.17916	-0.152605	-1.11157	0.00606938	0.0384328	1	ENSG00000122741	ENSG00000122741	protein_coding
ATP2A2	12	110280756..110351093	67.939	-0.152776	-1.11171	0.00548796	0.0355343	1	ENSG00000174437	ENSG00000174437	protein_coding
AHCY	20	complement(34280268..34311802)	129.618	-0.152945	-1.11184	0.00651044	0.040563	1	ENSG00000101444	ENSG00000101444	protein_coding
UBE4A	11	118359600..118399211	23.6035	-0.153604	-1.11234	0.00767018	0.0459796	1	ENSG00000110344	ENSG00000110344	protein_coding
CRTAP	3	33114014..33147773	49.9388	-0.154391	-1.11295	0.00327092	0.0241069	1	ENSG00000170275	ENSG00000170275	protein_coding
FAM53B	10	complement(124619292..124744378)	50.268	-0.154712	-1.1132	0.00412527	0.0289328	1	ENSG00000189319	ENSG00000189319	protein_coding
GAPDH	12	6534512..6538374	10446.9	-0.15473	-1.11321	0.00289162	0.022012	1	ENSG00000111640	ENSG00000111640	protein_coding
TMEM183A	1	203007374..203024848	80.2848	-0.154785	-1.11326	0.00165782	0.0144167	1	ENSG00000163444	ENSG00000163444	protein_coding
SQSTM1	5	179806398..179838078	296.177	-0.155009	-1.11343	0.00637496	0.0398474	1	ENSG00000161011	ENSG00000161011	protein_coding
SLAIN2	4	48341529..48426201	31.2458	-0.155128	-1.11352	0.00199324	0.0163962	1	ENSG00000109171	ENSG00000109171	protein_coding
WASF2	1	complement(27404230..27490167)	152.213	-0.155204	-1.11358	0.00499771	0.0333912	1	ENSG00000158195	ENSG00000158195	protein_coding
RPS15	19	1438358..1440495	2549.93	-0.155474	-1.11379	0.00838835	0.0491083	1	ENSG00000115268	ENSG00000115268	protein_coding
KANSL3	2	complement(96593170..96642787)	42.1847	-0.155511	-1.11382	0.00231357	0.0184824	1	ENSG00000114982	ENSG00000114982	protein_coding
MANBA	4	complement(102630770..102760994)	10.5016	-0.155683	-1.11395	0.00652271	0.0406073	1	ENSG00000109323	ENSG00000109323	protein_coding
STT3A	11	125591712..125625215	68.19	-0.15586	-1.11409	0.00784033	0.04674	1	ENSG00000134910	ENSG00000134910	protein_coding
SLC37A4	11	complement(119023751..119030906)	29.1556	-0.155887	-1.11411	0.00279471	0.0214004	1	ENSG00000137700	ENSG00000137700	protein_coding
ELF4	X	complement(130063955..130110716)	50.9145	-0.156056	-1.11424	0.00800006	0.0475262	1	ENSG00000102034	ENSG00000102034	protein_coding
P4HB	17	complement(81843159..81860856)	302.53	-0.156248	-1.11439	0.00163892	0.0142843	1	ENSG00000185624	ENSG00000185624	protein_coding
EIF3H	8	complement(116642130..116766925)	243.658	-0.156394	-1.1145	0.00321383	0.0238106	1	ENSG00000147677	ENSG00000147677	protein_coding
CARS1	11	complement(3000922..3057613)	88.6261	-0.156664	-1.11471	0.0028006	0.0214349	1	ENSG00000110619	ENSG00000110619	protein_coding
ECI2	6	complement(4115693..4135597)	98.9225	-0.156806	-1.11482	0.00172625	0.0148289	1	ENSG00000198721	ENSG00000198721	protein_coding
OSGIN2	8	89901849..89927888	15.5609	-0.156905	-1.11489	0.00385664	0.0274459	1	ENSG00000164823	ENSG00000164823	protein_coding
C11orf68	11	complement(65916810..65919062)	79.138	-0.156993	-1.11496	0.0051259	0.0338697	1	ENSG00000175573	ENSG00000175573	protein_coding
P2RX7	12	121132819..121188032	20.1618	-0.157075	-1.11502	0.00543393	0.0352581	1	ENSG00000089041	ENSG00000089041	protein_coding
PLEKHO1	1	150149183..150164720	109.323	-0.157273	-1.11518	0.00359522	0.0259545	1	ENSG00000023902	ENSG00000023902	protein_coding
MLF2	12	complement(6747996..6767475)	146.372	-0.157361	-1.11524	0.00179569	0.0151816	1	ENSG00000089693	ENSG00000089693	protein_coding
AKAP8L	19	complement(15380050..15419141)	82.4464	-0.157457	-1.11532	0.00184595	0.015522	1	ENSG00000011243	ENSG00000011243	protein_coding
BTBD2	19	complement(1985438..2034881)	70.6133	-0.157515	-1.11536	0.00198654	0.0163497	1	ENSG00000133243	ENSG00000133243	protein_coding
PPP2R2A	8	26291508..26372680	37.0757	-0.157548	-1.11539	0.00266377	0.0206113	1	ENSG00000221914	ENSG00000221914	protein_coding
HPS4	22	complement(26443107..26483931)	12.4558	-0.157583	-1.11542	0.003997	0.0282118	1	ENSG00000100099	ENSG00000100099	protein_coding
TMED1	19	complement(10832067..10836318)	47.8084	-0.157896	-1.11566	0.00829992	0.0487746	1	ENSG00000099203	ENSG00000099203	protein_coding
EIF2B2	14	75002921..75012366	22.9502	-0.158186	-1.11588	0.004371	0.0301922	1	ENSG00000119718	ENSG00000119718	protein_coding
MINK1	17	4833340..4898061	50.8496	-0.15842	-1.11606	0.00669092	0.0414193	1	ENSG00000141503	ENSG00000141503	protein_coding
MYBBP1A	17	complement(4538897..4555386)	24.0594	-0.158519	-1.11614	0.0066932	0.0414193	1	ENSG00000132382	ENSG00000132382	protein_coding
GSTO1	10	104235356..104267459	225.567	-0.158639	-1.11623	0.0068873	0.0423906	1	ENSG00000148834	ENSG00000148834	protein_coding
RPL18A	19	17859910..17864153	2601.93	-0.158669	-1.11626	0.0080041	0.0475262	1	ENSG00000105640	ENSG00000105640	protein_coding
ANGEL1	14	complement(76786009..76826246)	11.6145	-0.15887	-1.11641	0.00458191	0.0313144	1	ENSG00000013523	ENSG00000013523	protein_coding
MYO1C	17	complement(1464186..1492686)	41.7789	-0.159309	-1.11675	0.00280577	0.0214634	1	ENSG00000197879	ENSG00000197879	protein_coding
TARS2	1	150487414..150507602	54.2082	-0.159313	-1.11676	0.00463213	0.031505	1	ENSG00000143374	ENSG00000143374	protein_coding
TPRG1L	1	3625015..3630127	43.5177	-0.159624	-1.117	0.00298485	0.0225668	1	ENSG00000158109	ENSG00000158109	protein_coding
E4F1	16	2223580..2235742	23.9669	-0.159648	-1.11701	0.00698661	0.042859	1	ENSG00000167967	ENSG00000167967	protein_coding
IMP4	2	130342877..130347967	57.0281	-0.159697	-1.11705	0.00198177	0.0163346	1	ENSG00000136718	ENSG00000136718	protein_coding
NUFIP2	17	complement(29255839..29294148)	20.0567	-0.160033	-1.11731	0.00518192	0.034079	1	ENSG00000108256	ENSG00000108256	protein_coding
GGPS1	1	235327350..235344532	23.561	-0.160401	-1.1176	0.00416894	0.02916	1	ENSG00000152904	ENSG00000152904	protein_coding
COPB1	11	complement(14443440..14500027)	112.226	-0.160417	-1.11761	0.00503053	0.0334869	1	ENSG00000129083	ENSG00000129083	protein_coding
RNF187	1	228487382..228499899	198.594	-0.16057	-1.11773	0.000796408	0.00790497	1	ENSG00000168159	ENSG00000168159	protein_coding
DERL1	8	complement(123013170..123042302)	101.909	-0.160852	-1.11795	0.00235268	0.018689	1	ENSG00000136986	ENSG00000136986	protein_coding
TNIK	3	complement(171058414..171460408)	18.9077	-0.161003	-1.11806	0.00379523	0.0271083	1	ENSG00000154310	ENSG00000154310	protein_coding
MDH2	7	76048051..76067508	275.354	-0.161102	-1.11814	0.00159531	0.0140072	1	ENSG00000146701	ENSG00000146701	protein_coding
IDS	X	complement(149476988..149521096)	87.6482	-0.161115	-1.11815	0.00364211	0.0262563	1	ENSG00000010404	ENSG00000010404	protein_coding
AVL9	7	32495426..32588726	19.5055	-0.161233	-1.11824	0.0027741	0.0212833	1	ENSG00000105778	ENSG00000105778	protein_coding
XPO5	6	complement(43522334..43576038)	34.9269	-0.161309	-1.1183	0.00528099	0.0345693	1	ENSG00000124571	ENSG00000124571	protein_coding
MAN1A1	6	complement(119177205..119349761)	52.843	-0.16131	-1.1183	0.00196699	0.0162741	1	ENSG00000111885	ENSG00000111885	protein_coding
ZKSCAN8	6	28141883..28159460	10.0211	-0.161486	-1.11844	0.00599294	0.0380264	1	ENSG00000198315	ENSG00000198315	protein_coding
WDR55	5	140664868..140674124	17.9219	-0.161554	-1.11849	0.00508713	0.0337273	1	ENSG00000120314	ENSG00000120314	protein_coding
TBX21	17	47733236..47746122	115.579	-0.161588	-1.11852	0.00106709	0.0101067	1	ENSG00000073861	ENSG00000073861	protein_coding
NUS1	6	117675469..117710727	40.5636	-0.161643	-1.11856	0.00283484	0.0216369	1	ENSG00000153989	ENSG00000153989	protein_coding
MRPL3	3	complement(131462212..131502983)	122.363	-0.161763	-1.11865	0.00341133	0.0249287	1	ENSG00000114686	ENSG00000114686	protein_coding
GPATCH8	17	complement(44395281..44503430)	32.2478	-0.162074	-1.11889	0.00714267	0.0436093	1	ENSG00000186566	ENSG00000186566	protein_coding
WDR13	X	48590042..48608869	17.0439	-0.162097	-1.11891	0.00641478	0.0400317	1	ENSG00000101940	ENSG00000101940	protein_coding
PI4K2A	10	97640671..97676434	34.4703	-0.162108	-1.11892	0.00168905	0.0146146	1	ENSG00000155252	ENSG00000155252	protein_coding
AEN	15	88621337..88632281	31.0376	-0.162115	-1.11893	0.00575547	0.0369193	1	ENSG00000181026	ENSG00000181026	protein_coding
RPL18	19	complement(48615328..48619184)	2560.29	-0.16243	-1.11917	0.00272462	0.0209775	1	ENSG00000063177	ENSG00000063177	protein_coding
F8	X	complement(154835788..155026940)	8.78626	-0.162498	-1.11922	0.00837182	0.0490485	1	ENSG00000185010	ENSG00000185010	protein_coding
SCPEP1	17	56978129..57006768	168.348	-0.162506	-1.11923	0.00744195	0.0450466	1	ENSG00000121064	ENSG00000121064	protein_coding
HMG20B	19	3572777..3579088	132.558	-0.162549	-1.11926	0.000771427	0.00766683	1	ENSG00000064961	ENSG00000064961	protein_coding
SERINC5	5	complement(80111651..80256048)	12.6875	-0.162579	-1.11929	0.00613825	0.0387582	1	ENSG00000164300	ENSG00000164300	protein_coding
HSP90B1	12	103930107..103953931	283.64	-0.162653	-1.11934	0.00512609	0.0338697	1	ENSG00000166598	ENSG00000166598	protein_coding
IQSEC1	3	complement(12897043..13283281)	29.3802	-0.1631	-1.11969	0.0053546	0.034948	1	ENSG00000144711	ENSG00000144711	protein_coding
IARS1	9	complement(92210207..92293854)	65.0716	-0.163276	-1.11983	0.00301635	0.0227117	1	ENSG00000196305	ENSG00000196305	protein_coding
TMED9	5	177592203..177597242	169.587	-0.163465	-1.11997	0.00161002	0.0140959	1	ENSG00000184840	ENSG00000184840	protein_coding
ATXN2	12	complement(111443485..111599676)	7.23198	-0.16384	-1.12026	0.00745717	0.0450859	1	ENSG00000204842	ENSG00000204842	protein_coding
COA8	14	103562960..103607523	21.5396	-0.163893	-1.12031	0.0068139	0.0420489	1	ENSG00000256053	ENSG00000256053	protein_coding
ADIPOR1	1	complement(202940826..202958572)	133.095	-0.163925	-1.12033	0.000820006	0.00811842	1	ENSG00000159346	ENSG00000159346	protein_coding
TGFB1	19	complement(41301587..41353922)	548.191	-0.164322	-1.12064	0.00178268	0.0151064	1	ENSG00000105329	ENSG00000105329	protein_coding
NKG7	19	complement(51371606..51372701)	1939.6	-0.164355	-1.12067	0.0074508	0.0450758	1	ENSG00000105374	ENSG00000105374	protein_coding
NMD3	3	161104696..161253532	28.7364	-0.16454	-1.12081	0.00465502	0.0315776	1	ENSG00000169251	ENSG00000169251	protein_coding
PPCS	1	42456117..42473385	43.8432	-0.164675	-1.12091	0.00258914	0.0201343	1	ENSG00000127125	ENSG00000127125	protein_coding
NFE2L1	17	48048329..48061545	56.8284	-0.164734	-1.12096	0.00259215	0.0201476	1	ENSG00000082641	ENSG00000082641	protein_coding
AURKA	20	complement(56369389..56392337)	90.7037	-0.164848	-1.12105	0.00272447	0.0209775	1	ENSG00000087586	ENSG00000087586	protein_coding
SEC23A	14	complement(39031919..39109646)	38.4542	-0.165032	-1.12119	0.000958647	0.00928948	1	ENSG00000100934	ENSG00000100934	protein_coding
PLEKHA2	8	38901235..38973912	81.1285	-0.165239	-1.12135	0.00330573	0.0242597	1	ENSG00000169499	ENSG00000169499	protein_coding
ELL	19	complement(18442663..18522116)	29.0433	-0.165305	-1.1214	0.00183701	0.015472	1	ENSG00000105656	ENSG00000105656	protein_coding
ITGB2	21	complement(44885953..44931989)	721.334	-0.165431	-1.1215	0.00393576	0.0278955	1	ENSG00000160255	ENSG00000160255	protein_coding
CYB5A	18	complement(74250846..74291973)	18.9399	-0.165659	-1.12168	0.00635321	0.0397524	1	ENSG00000166347	ENSG00000166347	protein_coding
OXA1L	14	22766522..22773042	138.492	-0.165663	-1.12168	0.000503492	0.00540566	1	ENSG00000155463	ENSG00000155463	protein_coding
ABCE1	4	145098288..145129524	58.0709	-0.165742	-1.12174	0.0011158	0.0104595	1	ENSG00000164163	ENSG00000164163	protein_coding
TMEM147	19	35545600..35547526	78.8269	-0.165757	-1.12175	0.00514521	0.0339671	1	ENSG00000105677	ENSG00000105677	protein_coding
ECSIT	19	complement(11505929..11529172)	36.1717	-0.165856	-1.12183	0.00319491	0.0237157	1	ENSG00000130159	ENSG00000130159	protein_coding
DPP9	19	complement(4674341..4724673)	41.1999	-0.165898	-1.12186	0.00224977	0.0180938	1	ENSG00000142002	ENSG00000142002	protein_coding
PDXP	22	37658723..37666932	32.1083	-0.165974	-1.12192	0.00808513	0.0478597	1	ENSG00000241360	ENSG00000241360	protein_coding
MTOR	1	complement(11106535..11262556)	17.2141	-0.166111	-1.12203	0.00401991	0.0283477	1	ENSG00000198793	ENSG00000198793	protein_coding
TBC1D25	X	48539714..48562609	34.712	-0.166224	-1.12212	0.0022763	0.018241	1	ENSG00000068354	ENSG00000068354	protein_coding
ST13	22	complement(40824535..40856639)	303.869	-0.166356	-1.12222	0.00194417	0.0161379	1	ENSG00000100380	ENSG00000100380	protein_coding
CHPF2	7	151232483..151240979	41.6583	-0.166707	-1.12249	0.00462979	0.0315029	1	ENSG00000033100	ENSG00000033100	protein_coding
LPXN	11	complement(58526871..58578220)	357.568	-0.166736	-1.12252	0.00300514	0.0226649	1	ENSG00000110031	ENSG00000110031	protein_coding
ZBTB7A	19	complement(4043303..4066899)	78.2095	-0.166917	-1.12266	0.00415944	0.029133	1	ENSG00000178951	ENSG00000178951	protein_coding
TSR1	17	complement(2322396..2336657)	22.3247	-0.167056	-1.12276	0.0039942	0.0282049	1	ENSG00000167721	ENSG00000167721	protein_coding
SND1	7	127652194..128092609	306.758	-0.167199	-1.12288	0.00550892	0.0356402	1	ENSG00000197157	ENSG00000197157	protein_coding
RSBN1	1	complement(113761832..113812476)	14.9135	-0.167322	-1.12297	0.00697312	0.0427931	1	ENSG00000081019	ENSG00000081019	protein_coding
WBP1	2	74458400..74460891	129.873	-0.167362	-1.123	0.0065323	0.0406335	1	ENSG00000239779	ENSG00000239779	protein_coding
FXR2	17	complement(7591230..7614897)	58.7813	-0.167401	-1.12303	0.00323486	0.0239207	1	ENSG00000129245	ENSG00000129245	protein_coding
KIAA0040	1	complement(175156986..175192999)	62.9679	-0.167719	-1.12328	0.000750603	0.00750313	1	ENSG00000235750	ENSG00000235750	protein_coding
CIAO2B	16	complement(66932065..66934423)	283.785	-0.168041	-1.12353	0.00653502	0.0406335	1	ENSG00000166595	ENSG00000166595	protein_coding
NDEL1	17	8413131..8490411	39.5123	-0.168047	-1.12354	0.00109194	0.0102904	1	ENSG00000166579	ENSG00000166579	protein_coding
CCDC69	5	complement(151181052..151224093)	116.933	-0.168076	-1.12356	0.00381275	0.0272036	1	ENSG00000198624	ENSG00000198624	protein_coding
SF3A1	22	complement(30331988..30356919)	129.367	-0.168128	-1.1236	0.00160639	0.01408	1	ENSG00000099995	ENSG00000099995	protein_coding
AIP	11	67468174..67491154	313.493	-0.168149	-1.12362	0.00192166	0.0160077	1	ENSG00000110711	ENSG00000110711	protein_coding
TLE3	15	complement(70047790..70098176)	32.2624	-0.168169	-1.12363	0.00190848	0.0159441	1	ENSG00000140332	ENSG00000140332	protein_coding
RPL32	3	complement(12834485..12841582)	994.776	-0.168438	-1.12384	0.00298982	0.0225713	1	ENSG00000144713	ENSG00000144713	protein_coding
RPUSD3	3	complement(9837849..9844602)	49.8762	-0.168672	-1.12402	0.00127157	0.0116318	1	ENSG00000156990	ENSG00000156990	protein_coding
SUSD3	9	93058688..93085133	105.001	-0.168709	-1.12405	0.00542619	0.0352225	1	ENSG00000157303	ENSG00000157303	protein_coding
SLC7A1	13	complement(29509414..29595688)	52.16	-0.169012	-1.12429	0.00462488	0.0314833	1	ENSG00000139514	ENSG00000139514	protein_coding
TRIM4	7	complement(99876958..99919531)	30.2789	-0.169165	-1.12441	0.00258028	0.0201086	1	ENSG00000146833	ENSG00000146833	protein_coding
TMEM109	11	60914158..60923443	216.051	-0.169199	-1.12443	0.000720279	0.00726083	1	ENSG00000110108	ENSG00000110108	protein_coding
MAP7D1	1	36155579..36180849	214.954	-0.169537	-1.1247	0.00405291	0.0284898	1	ENSG00000116871	ENSG00000116871	protein_coding
CASC3	17	40140318..40172171	62.4693	-0.169951	-1.12502	0.000441129	0.00486402	1	ENSG00000108349	ENSG00000108349	protein_coding
RNH1	11	complement(494512..507300)	97.091	-0.170361	-1.12534	0.000689707	0.0070303	1	ENSG00000023191	ENSG00000023191	protein_coding
PAK2	3	196739857..196832647	113.956	-0.17064	-1.12556	0.00358383	0.0258843	1	ENSG00000180370	ENSG00000180370	protein_coding
RDX	11	complement(109864295..110296712)	24.0492	-0.170655	-1.12557	0.000711212	0.0071881	1	ENSG00000137710	ENSG00000137710	protein_coding
LRRFIP2	3	complement(37052626..37183689)	26.3414	-0.170917	-1.12577	0.00135687	0.0122601	1	ENSG00000093167	ENSG00000093167	protein_coding
MBOAT7	19	complement(54173412..54189882)	97.8766	-0.171509	-1.12624	0.00149384	0.0133115	1	ENSG00000125505	ENSG00000125505	protein_coding
P2RY10	X	78945332..78963727	106.502	-0.17156	-1.12628	0.00453915	0.0311457	1	ENSG00000078589	ENSG00000078589	protein_coding
EIF2S2	20	complement(34088309..34112243)	207.311	-0.171755	-1.12643	0.000296351	0.00357234	1	ENSG00000125977	ENSG00000125977	protein_coding
TRIB3	20	362835..397559	35.1038	-0.171845	-1.1265	0.00501783	0.0334554	1	ENSG00000101255	ENSG00000101255	protein_coding
AGK	7	141551278..141655244	31.1068	-0.171896	-1.12654	0.00209502	0.0170794	1	ENSG00000006530	ENSG00000006530	protein_coding
KIF20A	5	138178719..138187723	59.398	-0.1719	-1.12654	0.0039905	0.0281968	1	ENSG00000112984	ENSG00000112984	protein_coding
COPS2	15	complement(49106068..49155661)	33.677	-0.172012	-1.12663	0.00112029	0.01047	1	ENSG00000166200	ENSG00000166200	protein_coding
NIPSNAP1	22	complement(29554808..29581327)	140.752	-0.172026	-1.12664	0.000640678	0.00659554	1	ENSG00000184117	ENSG00000184117	protein_coding
ATG9A	2	complement(219219380..219229717)	43.9248	-0.172186	-1.12676	0.00672569	0.0415706	1	ENSG00000198925	ENSG00000198925	protein_coding
CRYL1	13	complement(20403666..20525873)	25.9676	-0.172281	-1.12684	0.0050859	0.0337273	1	ENSG00000165475	ENSG00000165475	protein_coding
SRGAP2	1	206203346..206464436	23.7759	-0.172786	-1.12723	0.00472643	0.0319921	1	ENSG00000266028	ENSG00000266028	protein_coding
YBX3	12	complement(10699089..10723323)	172.566	-0.17283	-1.12727	0.00452093	0.0310756	1	ENSG00000060138	ENSG00000060138	protein_coding
RTN4	2	complement(54972187..55112621)	65.534	-0.172888	-1.12731	0.000631614	0.00652781	1	ENSG00000115310	ENSG00000115310	protein_coding
NRROS	3	196639694..196662004	89.8388	-0.173176	-1.12754	0.00621299	0.0390711	1	ENSG00000174004	ENSG00000174004	protein_coding
MYO1G	7	complement(44962662..44979088)	487.478	-0.17318	-1.12754	0.00237513	0.0188384	1	ENSG00000136286	ENSG00000136286	protein_coding
PITRM1	10	complement(3137728..3172841)	34.7956	-0.173224	-1.12758	0.000532677	0.00567579	1	ENSG00000107959	ENSG00000107959	protein_coding
MTMR12	5	complement(32226994..32312987)	19.9692	-0.173244	-1.12759	0.00147634	0.0132087	1	ENSG00000150712	ENSG00000150712	protein_coding
ABHD17A	19	complement(1876810..1885496)	321.667	-0.173401	-1.12771	0.0072671	0.0441605	1	ENSG00000129968	ENSG00000129968	protein_coding
USP32	17	complement(60177327..60422470)	15.8234	-0.173533	-1.12782	0.00161385	0.0141167	1	ENSG00000170832	ENSG00000170832	protein_coding
CERS2	1	complement(150960583..150975003)	154.327	-0.173571	-1.12785	0.000333531	0.0039349	1	ENSG00000143418	ENSG00000143418	protein_coding
TCTN3	10	complement(95659823..95694143)	57.2093	-0.173772	-1.128	0.00456604	0.0312611	1	ENSG00000119977	ENSG00000119977	protein_coding
ERLIN1	10	complement(100150094..100186033)	20.313	-0.173776	-1.12801	0.00211624	0.0172163	1	ENSG00000107566	ENSG00000107566	protein_coding
GBF1	10	102245371..102382899	30.7536	-0.173801	-1.12803	0.00097848	0.00944626	1	ENSG00000107862	ENSG00000107862	protein_coding
HS1BP3	2	complement(20560448..20651130)	4.59668	-0.17389	-1.1281	0.00685044	0.042224	1	ENSG00000118960	ENSG00000118960	protein_coding
DNAJA3	16	4425805..4456775	50.551	-0.173904	-1.12811	0.00101935	0.00973778	1	ENSG00000103423	ENSG00000103423	protein_coding
RPLP2	11	809965..812880	4743.42	-0.17396	-1.12815	0.0071591	0.0436413	1	ENSG00000177600	ENSG00000177600	protein_coding
CIAO1	2	96266159..96274173	90.491	-0.174044	-1.12822	0.00216087	0.0175242	1	ENSG00000144021	ENSG00000144021	protein_coding
MIEF1	22	39499432..39518132	33.8219	-0.174101	-1.12826	0.000706118	0.00715526	1	ENSG00000100335	ENSG00000100335	protein_coding
LIMK1	7	74082933..74122525	57.4519	-0.174124	-1.12828	0.00116805	0.010851	1	ENSG00000106683	ENSG00000106683	protein_coding
ST3GAL2	16	complement(70375977..70439237)	19.3114	-0.174301	-1.12842	0.00164642	0.0143337	1	ENSG00000157350	ENSG00000157350	protein_coding
SEC16A	9	complement(136440096..136483759)	29.6118	-0.174324	-1.12844	0.00184105	0.0154975	1	ENSG00000148396	ENSG00000148396	protein_coding
GOSR1	17	30477362..30527592	17.5443	-0.174467	-1.12855	0.00177849	0.0151014	1	ENSG00000108587	ENSG00000108587	protein_coding
OXR1	8	106270144..106752694	12.4179	-0.174592	-1.12865	0.00227009	0.0182194	1	ENSG00000164830	ENSG00000164830	protein_coding
DPH1	17	2030137..2043898	14.7143	-0.174629	-1.12867	0.00690311	0.0424273	1	ENSG00000108963	ENSG00000108963	protein_coding
PYGB	20	25248085..25298012	61.9946	-0.174691	-1.12872	0.0009517	0.00923369	1	ENSG00000100994	ENSG00000100994	protein_coding
TNPO3	7	complement(128954180..129055173)	47.5048	-0.17475	-1.12877	0.000443798	0.00487958	1	ENSG00000064419	ENSG00000064419	protein_coding
RSL1D1	16	complement(11833850..11851580)	95.0484	-0.174964	-1.12894	0.000225631	0.00287392	1	ENSG00000171490	ENSG00000171490	protein_coding
RFTN1	3	complement(16313574..16514026)	120.4	-0.17502	-1.12898	0.00616291	0.038834	1	ENSG00000131378	ENSG00000131378	protein_coding
DHPS	19	complement(12675717..12681880)	130.482	-0.175364	-1.12925	0.000427778	0.00475398	1	ENSG00000095059	ENSG00000095059	protein_coding
CPNE3	8	86514435..86561498	38.39	-0.1756	-1.12943	0.00205792	0.0168211	1	ENSG00000085719	ENSG00000085719	protein_coding
RNF168	3	complement(196468783..196503768)	18.3497	-0.175651	-1.12947	0.00747131	0.0451538	1	ENSG00000163961	ENSG00000163961	protein_coding
GALM	2	38666081..38741237	138.78	-0.175849	-1.12963	0.000698646	0.00709614	1	ENSG00000143891	ENSG00000143891	protein_coding
TFG	3	100709295..100748964	34.4975	-0.175862	-1.12964	0.00111921	0.01047	1	ENSG00000114354	ENSG00000114354	protein_coding
ZFR	5	complement(32354350..32444740)	58.2303	-0.1759	-1.12967	0.000384276	0.004403	1	ENSG00000056097	ENSG00000056097	protein_coding
PELP1	17	complement(4669774..4704337)	59.6048	-0.176123	-1.12984	0.00197419	0.0162999	1	ENSG00000141456	ENSG00000141456	protein_coding
ST6GALNAC4	9	complement(127907886..127917041)	102.174	-0.176218	-1.12992	0.00240862	0.0190359	1	ENSG00000136840	ENSG00000136840	protein_coding
TMF1	3	complement(69019827..69052339)	29.1747	-0.176223	-1.12992	0.00109508	0.0103089	1	ENSG00000144747	ENSG00000144747	protein_coding
MGAT5	2	134119983..134454621	10.9818	-0.176408	-1.13007	0.00331334	0.0243041	1	ENSG00000152127	ENSG00000152127	protein_coding
RPL12	9	complement(127447674..127451406)	8390.22	-0.176466	-1.13011	0.00130872	0.0119152	1	ENSG00000197958	ENSG00000197958	protein_coding
NOL6	9	complement(33461353..33473930)	14.4627	-0.176746	-1.13033	0.00273747	0.0210556	1	ENSG00000165271	ENSG00000165271	protein_coding
NPRL3	16	complement(84271..138677)	31.6699	-0.176858	-1.13042	0.00105601	0.010014	1	ENSG00000103148	ENSG00000103148	protein_coding
TPD52	8	complement(80034745..80231232)	19.6788	-0.176872	-1.13043	0.00134726	0.0122016	1	ENSG00000076554	ENSG00000076554	protein_coding
SBDS	7	complement(66987680..66995693)	44.1579	-0.17709	-1.1306	0.00297309	0.0225204	1	ENSG00000126524	ENSG00000126524	protein_coding
SUGP2	19	complement(18990888..19034023)	9.44736	-0.177104	-1.13061	0.00785027	0.04677	1	ENSG00000064607	ENSG00000064607	protein_coding
HDAC6	X	48801377..48824982	23.7171	-0.177174	-1.13067	0.00115423	0.0107354	1	ENSG00000094631	ENSG00000094631	protein_coding
TMEM245	9	complement(109015135..109119947)	41.8965	-0.177177	-1.13067	0.00528722	0.0345932	1	ENSG00000106771	ENSG00000106771	protein_coding
PDK3	X	24465244..24550466	9.75688	-0.177619	-1.13102	0.00176587	0.0150535	1	ENSG00000067992	ENSG00000067992	protein_coding
ACAT2	6	159762045..159779112	243.199	-0.177693	-1.13107	0.00159538	0.0140072	1	ENSG00000120437	ENSG00000120437	protein_coding
CREG1	1	complement(167529117..167553805)	16.3011	-0.177842	-1.13119	0.0047005	0.0318582	1	ENSG00000143162	ENSG00000143162	protein_coding
CD79B	17	complement(63928738..63932336)	70.6475	-0.177878	-1.13122	0.00531419	0.034716	1	ENSG00000007312	ENSG00000007312	protein_coding
KIF5C	2	148875227..149026759	9.56568	-0.17821	-1.13148	0.00819489	0.0483366	1	ENSG00000168280	ENSG00000168280	protein_coding
CDK16	X	47217860..47229997	27.3086	-0.178221	-1.13149	0.00580373	0.0371282	1	ENSG00000102225	ENSG00000102225	protein_coding
MXRA7	17	complement(76672551..76711004)	25.7051	-0.178236	-1.1315	0.000797965	0.00791536	1	ENSG00000182534	ENSG00000182534	protein_coding
TUT7	9	complement(86287733..86354454)	27.7287	-0.178337	-1.13158	0.00266726	0.020628	1	ENSG00000083223	ENSG00000083223	protein_coding
ARNT	1	complement(150809713..150876708)	55.8276	-0.178409	-1.13164	0.000218755	0.00280014	1	ENSG00000143437	ENSG00000143437	protein_coding
FHIP2A	10	114821744..114899832	22.5239	-0.178615	-1.1318	0.00464931	0.0315527	1	ENSG00000151553	ENSG00000151553	protein_coding
PARVB	22	43999211..44172939	30.007	-0.178877	-1.132	0.000335024	0.00394652	1	ENSG00000188677	ENSG00000188677	protein_coding
TIGD5	8	143597831..143603224	11.2075	-0.179062	-1.13215	0.00784185	0.04674	1	ENSG00000179886	ENSG00000179886	protein_coding
BMI1	10	22321099..22331484	59.9789	-0.179103	-1.13218	0.000235925	0.00297573	1	ENSG00000168283	ENSG00000168283	protein_coding
GORASP2	2	170928464..170967130	107.895	-0.179222	-1.13227	0.000196591	0.00257376	1	ENSG00000115806	ENSG00000115806	protein_coding
RRM2B	8	complement(102204502..102238961)	26.4422	-0.179455	-1.13246	0.00248462	0.019522	1	ENSG00000048392	ENSG00000048392	protein_coding
TSPYL1	6	complement(116267760..116279930)	27.2964	-0.179506	-1.1325	0.00241144	0.0190484	1	ENSG00000189241	ENSG00000189241	protein_coding
ATF4	22	39519695..39522683	333.882	-0.17967	-1.13262	0.000902166	0.00881928	1	ENSG00000128272	ENSG00000128272	protein_coding
ABCF2-H2BK1	7	complement(151207837..151227166)	35.9451	-0.179868	-1.13278	0.00171155	0.0147353	1	ENSG00000285292	ENSG00000285292	protein_coding
CDT1	16	88803789..88809258	276.182	-0.179933	-1.13283	0.000456602	0.00500263	1	ENSG00000167513	ENSG00000167513	protein_coding
ZNF317	19	9140397..9163424	30.8089	-0.179957	-1.13285	0.00136833	0.0123492	1	ENSG00000130803	ENSG00000130803	protein_coding
FNBP1	9	complement(129887187..130043189)	184.001	-0.18023	-1.13306	0.00290233	0.022072	1	ENSG00000187239	ENSG00000187239	protein_coding
PMM1	22	complement(41576900..41589871)	109.995	-0.180276	-1.1331	0.00133722	0.012139	1	ENSG00000100417	ENSG00000100417	protein_coding
RPL35A	3	197950190..197956610	1109.28	-0.180757	-1.13348	0.00319226	0.0237074	1	ENSG00000182899	ENSG00000182899	protein_coding
ACAP1	17	7336529..7351477	381.912	-0.18078	-1.1335	0.000324579	0.00384685	1	ENSG00000072818	ENSG00000072818	protein_coding
PHF3	6	63635802..63779336	13.2275	-0.18079	-1.1335	0.00321116	0.0238023	1	ENSG00000118482	ENSG00000118482	protein_coding
COQ8A	1	226940286..226987544	51.3084	-0.181048	-1.13371	0.00277884	0.0212999	1	ENSG00000163050	ENSG00000163050	protein_coding
PXK	3	58332880..58426127	40.0302	-0.181184	-1.13381	0.00031992	0.00380033	1	ENSG00000168297	ENSG00000168297	protein_coding
SARS1	1	109213918..109238182	243.646	-0.181312	-1.13391	0.000202469	0.00262854	1	ENSG00000031698	ENSG00000031698	protein_coding
FBXO38	5	148383935..148442836	28.2844	-0.181322	-1.13392	0.00273363	0.0210365	1	ENSG00000145868	ENSG00000145868	protein_coding
ZBTB4	17	complement(7459366..7484263)	57.1629	-0.181352	-1.13395	0.00176455	0.0150535	1	ENSG00000174282	ENSG00000174282	protein_coding
PCYOX1L	5	149358037..149369653	35.1606	-0.181573	-1.13412	0.00591054	0.0376885	1	ENSG00000145882	ENSG00000145882	protein_coding
DESI2	1	244653103..244709033	33.9366	-0.181634	-1.13417	0.000285558	0.00346105	1	ENSG00000121644	ENSG00000121644	protein_coding
NIBAN2	9	complement(127505339..127578989)	52.0032	-0.182024	-1.13447	0.000314455	0.00375266	1	ENSG00000136830	ENSG00000136830	protein_coding
SDF4	1	complement(1216931..1232031)	324.834	-0.182158	-1.13458	0.00192228	0.0160077	1	ENSG00000078808	ENSG00000078808	protein_coding
MARK4	19	45079288..45305284	26.2215	-0.182591	-1.13492	0.00173377	0.0148606	1	ENSG00000007047	ENSG00000007047	protein_coding
SLC12A4	16	complement(67943474..67969601)	25.6449	-0.182632	-1.13495	0.00715345	0.0436408	1	ENSG00000124067	ENSG00000124067	protein_coding
TAF1D	11	complement(93729948..93784391)	53.9957	-0.182745	-1.13504	0.000205013	0.0026549	1	ENSG00000166012	ENSG00000166012	protein_coding
YPEL2	17	59331655..59401729	12.5453	-0.182783	-1.13507	0.00238861	0.0189066	1	ENSG00000175155	ENSG00000175155	protein_coding
GOLGA7	8	41488200..41511095	44.1651	-0.182853	-1.13513	0.000585966	0.00614824	1	ENSG00000147533	ENSG00000147533	protein_coding
TIMM44	19	complement(7926718..7943667)	32.8384	-0.183023	-1.13526	0.00252037	0.019738	1	ENSG00000104980	ENSG00000104980	protein_coding
FEM1C	5	complement(115520908..115544775)	9.2384	-0.183088	-1.13531	0.00594877	0.0378545	1	ENSG00000145780	ENSG00000145780	protein_coding
FAM3C	7	complement(121348878..121396364)	112.789	-0.183289	-1.13547	0.00416539	0.0291483	1	ENSG00000196937	ENSG00000196937	protein_coding
ACACA	17	complement(37084992..37406836)	15.6987	-0.183313	-1.13549	0.00246568	0.0194176	1	ENSG00000278540	ENSG00000278540	protein_coding
KIF2A	5	62306162..62391025	95.9778	-0.183432	-1.13558	0.00061159	0.00636793	1	ENSG00000068796	ENSG00000068796	protein_coding
EPS15L1	19	complement(16355239..16472085)	29.448	-0.183749	-1.13583	0.00176807	0.0150548	1	ENSG00000127527	ENSG00000127527	protein_coding
REEP4	8	complement(22138020..22141951)	94.3487	-0.183832	-1.1359	0.0011764	0.0109155	1	ENSG00000168476	ENSG00000168476	protein_coding
CAPRIN1	11	34051731..34102610	97.2164	-0.183861	-1.13592	0.000509835	0.00545488	1	ENSG00000135387	ENSG00000135387	protein_coding
PTTG1	5	160421855..160428739	218.344	-0.183952	-1.13599	0.000313412	0.00374309	1	ENSG00000164611	ENSG00000164611	protein_coding
GCC1	7	complement(127580628..127593611)	31.8539	-0.184035	-1.13606	0.00024683	0.00308319	1	ENSG00000179562	ENSG00000179562	protein_coding
PFKM	12	48105139..48146404	10.353	-0.184392	-1.13634	0.00366821	0.0263954	1	ENSG00000152556	ENSG00000152556	protein_coding
TNFSF12	17	7548508..7557890	68.2167	-0.184392	-1.13634	0.00158666	0.013999	1	ENSG00000239697	ENSG00000239697	protein_coding
SLC30A5	5	69093991..69131069	29.4566	-0.184619	-1.13652	0.000910132	0.00887479	1	ENSG00000145740	ENSG00000145740	protein_coding
RCC1	1	28505943..28539300	61.4872	-0.185101	-1.1369	0.00015365	0.00210763	1	ENSG00000180198	ENSG00000180198	protein_coding
PORCN	X	48508959..48520814	27.0041	-0.185567	-1.13726	0.00174311	0.0149078	1	ENSG00000102312	ENSG00000102312	protein_coding
RPL27A	11	8682788..8714759	625.771	-0.186003	-1.13761	0.00146107	0.0130872	1	ENSG00000166441	ENSG00000166441	protein_coding
PRDX4	X	23664262..23686397	45.131	-0.186134	-1.13771	0.00234841	0.0186837	1	ENSG00000123131	ENSG00000123131	protein_coding
GTF2F1	19	complement(6379572..6393981)	195.192	-0.186159	-1.13773	8.79323e-05	0.00133351	1	ENSG00000125651	ENSG00000125651	protein_coding
ZNF367	9	complement(96385941..96418370)	26.7336	-0.186402	-1.13792	0.00257208	0.020072	1	ENSG00000165244	ENSG00000165244	protein_coding
NOB1	16	complement(69741871..69754926)	212.9	-0.186431	-1.13795	0.000410806	0.00462165	1	ENSG00000141101	ENSG00000141101	protein_coding
PRICKLE3	X	complement(49174802..49186528)	21.0054	-0.186644	-1.13811	0.0039211	0.0278152	1	ENSG00000012211	ENSG00000012211	protein_coding
FTH1	11	complement(61959718..61967634)	1599.88	-0.186752	-1.1382	0.000545226	0.00577381	1	ENSG00000167996	ENSG00000167996	protein_coding
CHERP	19	complement(16517894..16542437)	56.2645	-0.187123	-1.13849	0.00159764	0.0140191	1	ENSG00000085872	ENSG00000085872	protein_coding
STAU1	20	complement(49113339..49188367)	74.2339	-0.187131	-1.1385	0.000125265	0.00177152	1	ENSG00000124214	ENSG00000124214	protein_coding
HLA-A	6	29941260..29949572	2621.45	-0.187208	-1.13856	0.00023965	0.00300804	1	ENSG00000206503	ENSG00000206503	protein_coding
FDFT1	8	11795573..11839304	286.496	-0.187309	-1.13864	0.000184416	0.00244115	1	ENSG00000079459	ENSG00000079459	protein_coding
PIEZO1	16	complement(88715338..88785220)	69.7242	-0.18771	-1.13895	0.00229899	0.0183943	1	ENSG00000103335	ENSG00000103335	protein_coding
RTL8C	X	135032355..135033546	71.9729	-0.187733	-1.13897	0.00438904	0.0302898	1	ENSG00000134590	ENSG00000134590	protein_coding
ZNF766	19	52269587..52296046	9.67375	-0.18794	-1.13914	0.00187015	0.0156915	1	ENSG00000196214	ENSG00000196214	protein_coding
ALAS1	3	52198086..52214327	123.724	-0.188031	-1.13921	0.00121637	0.0112259	1	ENSG00000023330	ENSG00000023330	protein_coding
EBP	X	48521799..48528716	591.174	-0.188047	-1.13922	0.000690682	0.00703476	1	ENSG00000147155	ENSG00000147155	protein_coding
PCED1A	20	complement(2835314..2841190)	25.2532	-0.188281	-1.1394	0.00651298	0.040563	1	ENSG00000132635	ENSG00000132635	protein_coding
UBQLN2	X	56563627..56567868	31.8928	-0.188524	-1.1396	0.00125639	0.0115199	1	ENSG00000188021	ENSG00000188021	protein_coding
CD55	1	207321519..207386804	31.967	-0.18885	-1.13985	0.00137595	0.0124107	1	ENSG00000196352	ENSG00000196352	protein_coding
RNF169	11	74748849..74842413	8.4888	-0.189248	-1.14017	0.00153207	0.0135898	1	ENSG00000166439	ENSG00000166439	protein_coding
MAN2A2	15	90902218..90922584	22.2183	-0.189353	-1.14025	0.00462389	0.0314833	1	ENSG00000196547	ENSG00000196547	protein_coding
ALDH6A1	14	complement(74056847..74084492)	18.2507	-0.189753	-1.14057	0.00241617	0.019076	1	ENSG00000119711	ENSG00000119711	protein_coding
ZNF7	8	144827518..144847509	7.51839	-0.189773	-1.14058	0.00822914	0.0484688	1	ENSG00000147789	ENSG00000147789	protein_coding
XPO6	16	complement(28097976..28211965)	117.846	-0.189964	-1.14074	0.00173004	0.0148368	1	ENSG00000169180	ENSG00000169180	protein_coding
GRHPR	9	37422666..37436990	45.3469	-0.19006	-1.14081	0.00511989	0.0338616	1	ENSG00000137106	ENSG00000137106	protein_coding
MVK	12	109573255..109598125	25.0703	-0.190419	-1.1411	0.00176694	0.0150535	1	ENSG00000110921	ENSG00000110921	protein_coding
ITGAL	16	30472658..30523567	465.182	-0.190445	-1.14112	0.00829813	0.0487746	1	ENSG00000005844	ENSG00000005844	protein_coding
FOXJ2	12	8032716..8055517	20.9675	-0.190566	-1.14121	0.0010428	0.00992517	1	ENSG00000065970	ENSG00000065970	protein_coding
MDC1	6	complement(30699807..30717447)	29.1549	-0.190612	-1.14125	0.00139976	0.0125933	1	ENSG00000137337	ENSG00000137337	protein_coding
LRPAP1	4	complement(3503612..3532446)	28.5439	-0.190626	-1.14126	0.000144425	0.0019952	1	ENSG00000163956	ENSG00000163956	protein_coding
RPL38	17	74203582..74210655	1183.46	-0.190967	-1.14153	0.00244232	0.0192531	1	ENSG00000172809	ENSG00000172809	protein_coding
EIF4EBP1	8	38030534..38060365	112.341	-0.190975	-1.14153	0.00483217	0.0325091	1	ENSG00000187840	ENSG00000187840	protein_coding
SPAG5	17	complement(28577565..28599025)	72.5159	-0.192001	-1.14235	0.000184388	0.00244115	1	ENSG00000076382	ENSG00000076382	protein_coding
DNAJC4	11	64230278..64234286	123.176	-0.192067	-1.1424	0.000752184	0.00750926	1	ENSG00000110011	ENSG00000110011	protein_coding
RPL14	3	40457292..40468587	651.379	-0.192098	-1.14242	0.000263384	0.00324812	1	ENSG00000188846	ENSG00000188846	protein_coding
BLOC1S3	19	45178784..45216933	17.4732	-0.192379	-1.14265	0.00588955	0.037601	1	ENSG00000189114	ENSG00000189114	protein_coding
MRPL49	11	65122183..65127371	93.3103	-0.192433	-1.14269	0.000146604	0.00202171	1	ENSG00000149792	ENSG00000149792	protein_coding
KIZ	20	21125983..21246622	20.1975	-0.193208	-1.1433	0.004198	0.0293104	1	ENSG00000088970	ENSG00000088970	protein_coding
ABHD10	3	111979010..111993368	47.8796	-0.19324	-1.14333	0.00834032	0.0489194	1	ENSG00000144827	ENSG00000144827	protein_coding
RRN3	16	complement(15060033..15094311)	34.6183	-0.193268	-1.14335	0.000246143	0.00307709	1	ENSG00000085721	ENSG00000085721	protein_coding
C11orf54	11	93741591..93764749	9.8899	-0.193316	-1.14339	0.00207976	0.0169728	1	ENSG00000182919	ENSG00000182919	protein_coding
UNC119	17	complement(28546708..28552631)	23.9382	-0.19345	-1.1435	0.00480467	0.032404	1	ENSG00000109103	ENSG00000109103	protein_coding
MID1IP1	X	38801440..38806537	86.6677	-0.193599	-1.14361	0.000145938	0.00201431	1	ENSG00000165175	ENSG00000165175	protein_coding
SKIC2	6	31959116..31969818	35.7429	-0.193962	-1.1439	0.00063599	0.00655834	1	ENSG00000204351	ENSG00000204351	protein_coding
USP3	15	63504511..63594640	23.0076	-0.194123	-1.14403	0.000127131	0.00179464	1	ENSG00000140455	ENSG00000140455	protein_coding
TM9SF4	20	32109714..32167258	64.3613	-0.194143	-1.14404	0.000405699	0.00458414	1	ENSG00000101337	ENSG00000101337	protein_coding
RPL29	3	complement(51993522..51995895)	2538.14	-0.194209	-1.1441	0.000355832	0.00414132	1	ENSG00000162244	ENSG00000162244	protein_coding
RBM15	1	110338506..110346681	24.1087	-0.19436	-1.14422	0.00283045	0.0216207	1	ENSG00000162775	ENSG00000162775	protein_coding
KIF5B	10	complement(32009015..32056425)	90.008	-0.194363	-1.14422	0.000294424	0.00355463	1	ENSG00000170759	ENSG00000170759	protein_coding
TMEM71	8	complement(132685007..132760712)	46.0596	-0.194564	-1.14438	0.000178496	0.00237699	1	ENSG00000165071	ENSG00000165071	protein_coding
AIF1	6	31615217..31617021	115.899	-0.194825	-1.14459	0.00328899	0.0241827	1	ENSG00000204472	ENSG00000204472	protein_coding
GARS1	7	30580533..30634033	93.6942	-0.194853	-1.14461	0.000230828	0.0029288	1	ENSG00000106105	ENSG00000106105	protein_coding
DTNB	2	complement(25377198..25673647)	23.0606	-0.194945	-1.14468	0.00638675	0.0398889	1	ENSG00000138101	ENSG00000138101	protein_coding
NGRN	15	90265659..90275778	63.5397	-0.195015	-1.14474	0.000301128	0.00361587	1	ENSG00000182768	ENSG00000182768	protein_coding
DDX3Y	Y	12904108..12920478	62.4798	-0.19502	-1.14474	0.00013023	0.00182511	1	ENSG00000067048	ENSG00000067048	protein_coding
LARS1	5	complement(146110566..146182696)	38.6343	-0.195089	-1.14479	0.000100497	0.00147783	1	ENSG00000133706	ENSG00000133706	protein_coding
SEC24C	10	73744372..73772161	131.002	-0.195172	-1.14486	0.000227879	0.00289542	1	ENSG00000176986	ENSG00000176986	protein_coding
NAB1	2	190646746..190692766	20.3166	-0.195182	-1.14487	0.00261205	0.0202718	1	ENSG00000138386	ENSG00000138386	protein_coding
ANO6	12	45215987..45482280	24.3207	-0.195219	-1.1449	0.000170301	0.00229544	1	ENSG00000177119	ENSG00000177119	protein_coding
ABCD1	X	153724856..153744755	12.4592	-0.195382	-1.14503	0.00523396	0.0343194	1	ENSG00000101986	ENSG00000101986	protein_coding
CEP85	1	26234200..26278808	31.7069	-0.195452	-1.14508	0.00194698	0.0161526	1	ENSG00000130695	ENSG00000130695	protein_coding
ZBTB7B	1	155002630..155018523	85.4755	-0.195944	-1.14547	0.00341135	0.0249287	1	ENSG00000160685	ENSG00000160685	protein_coding
GZF1	20	23362182..23373062	8.11458	-0.196188	-1.14567	0.00615389	0.0388251	1	ENSG00000125812	ENSG00000125812	protein_coding
METTL25B	1	156728442..156736960	44.7182	-0.196368	-1.14581	0.000542618	0.00575405	1	ENSG00000143303	ENSG00000143303	protein_coding
CUTA	6	complement(33416442..33418317)	434.616	-0.196478	-1.1459	7.3053e-05	0.00114133	1	ENSG00000112514	ENSG00000112514	protein_coding
KIAA1191	5	complement(176346062..176361807)	55.2281	-0.196957	-1.14628	0.00012046	0.00171608	1	ENSG00000122203	ENSG00000122203	protein_coding
EFL1	15	complement(82130206..82262773)	27.0181	-0.196961	-1.14628	0.00153789	0.0136225	1	ENSG00000140598	ENSG00000140598	protein_coding
TAF5	10	103367966..103389065	15.6362	-0.197366	-1.1466	0.00535802	0.0349556	1	ENSG00000148835	ENSG00000148835	protein_coding
EEF2K	16	22206278..22288738	12.5185	-0.197489	-1.1467	0.00198353	0.0163346	1	ENSG00000103319	ENSG00000103319	protein_coding
PDXK	21	43719094..43762307	22.0251	-0.19752	-1.14673	0.000112497	0.001619	1	ENSG00000160209	ENSG00000160209	protein_coding
SLC39A11	17	complement(72645949..73092712)	11.0709	-0.197523	-1.14673	0.0063686	0.0398236	1	ENSG00000133195	ENSG00000133195	protein_coding
ANLN	7	36389821..36453791	20.5783	-0.197611	-1.1468	0.0021052	0.0171354	1	ENSG00000011426	ENSG00000011426	protein_coding
CD7	17	complement(82314868..82317608)	322.598	-0.197851	-1.14699	0.00291539	0.0221604	1	ENSG00000173762	ENSG00000173762	protein_coding
NUP58	13	25301524..25365390	22.6876	-0.198246	-1.1473	0.000599131	0.00627611	1	ENSG00000139496	ENSG00000139496	protein_coding
SHMT2	12	57229573..57234935	334.257	-0.198268	-1.14732	0.000317348	0.00377267	1	ENSG00000182199	ENSG00000182199	protein_coding
MECP2	X	complement(154021573..154137103)	28.8048	-0.198276	-1.14733	0.000351438	0.00409632	1	ENSG00000169057	ENSG00000169057	protein_coding
DRAM2	1	complement(111117163..111140203)	38.9035	-0.198848	-1.14778	0.000528483	0.00563498	1	ENSG00000156171	ENSG00000156171	protein_coding
SLC35A2	X	complement(48903180..48911958)	16.217	-0.198973	-1.14788	0.00140024	0.0125933	1	ENSG00000102100	ENSG00000102100	protein_coding
ADI1	2	complement(3497366..3519531)	20.9219	-0.199006	-1.14791	0.0012716	0.0116318	1	ENSG00000182551	ENSG00000182551	protein_coding
MRPL17	11	complement(6680385..6683340)	66.0116	-0.199009	-1.14791	0.000422977	0.00472091	1	ENSG00000158042	ENSG00000158042	protein_coding
LAT	16	28984826..28990784	617.978	-0.199058	-1.14795	0.0022647	0.0181856	1	ENSG00000213658	ENSG00000213658	protein_coding
ARRB1	11	complement(75260122..75351705)	30.017	-0.199149	-1.14802	0.00118637	0.0109949	1	ENSG00000137486	ENSG00000137486	protein_coding
RPS18	6	33272075..33276511	9934.28	-0.199272	-1.14812	0.00100061	0.00959419	1	ENSG00000231500	ENSG00000231500	protein_coding
ZNF197	3	44584888..44648471	6.69715	-0.199603	-1.14838	0.00475745	0.032146	1	ENSG00000186448	ENSG00000186448	protein_coding
ACSF2	17	50426158..50474845	41.6598	-0.199644	-1.14841	0.00138925	0.0125161	1	ENSG00000167107	ENSG00000167107	protein_coding
UBE2R2	9	33817160..33920399	94.3785	-0.199683	-1.14845	0.000189598	0.00249908	1	ENSG00000107341	ENSG00000107341	protein_coding
AKR1A1	1	45550543..45570049	117.205	-0.199685	-1.14845	4.34631e-05	0.000753394	0.800722	ENSG00000117448	ENSG00000117448	protein_coding
SREBF2	22	41833079..41907307	245.156	-0.199717	-1.14847	0.00123019	0.0113198	1	ENSG00000198911	ENSG00000198911	protein_coding
CSNK2A2	16	complement(58157907..58198106)	66.324	-0.20012	-1.14879	0.000180467	0.00240117	1	ENSG00000070770	ENSG00000070770	protein_coding
BLTP3B	12	complement(100028455..100142874)	30.13	-0.200499	-1.1491	0.00252922	0.0197873	1	ENSG00000111647	ENSG00000111647	protein_coding
RPS2	16	complement(1962058..1964841)	8136.34	-0.200571	-1.14915	0.000286031	0.00346167	1	ENSG00000140988	ENSG00000140988	protein_coding
TXNDC5	6	complement(7881517..7910788)	94.2464	-0.200739	-1.14929	6.82162e-05	0.00108101	1	ENSG00000239264	ENSG00000239264	protein_coding
SLC16A3	17	82217934..82261129	81.1502	-0.200807	-1.14934	0.00455105	0.0311722	1	ENSG00000141526	ENSG00000141526	protein_coding
NPM1	5	171387116..171411810	935.516	-0.200859	-1.14938	0.000268143	0.00329372	1	ENSG00000181163	ENSG00000181163	protein_coding
RHBDD1	2	226835581..226999215	11.1794	-0.200884	-1.1494	0.00749077	0.0452454	1	ENSG00000144468	ENSG00000144468	protein_coding
SMIM14	4	complement(39546336..39638902)	7.52931	-0.201239	-1.14969	0.00191998	0.0160063	1	ENSG00000163683	ENSG00000163683	protein_coding
FAM110A	20	833715..857463	52.1516	-0.2014	-1.14981	8.71536e-05	0.00132559	1	ENSG00000125898	ENSG00000125898	protein_coding
BET1L	11	complement(167784..207399)	52.647	-0.201658	-1.15002	0.000159731	0.00217948	1	ENSG00000177951	ENSG00000177951	protein_coding
GLE1	9	128504655..128543874	31.7684	-0.201776	-1.15011	2.83087e-05	0.000531875	0.521531	ENSG00000119392	ENSG00000119392	protein_coding
EIF3E	8	complement(108162787..108443496)	105.523	-0.202249	-1.15049	0.000280136	0.00340865	1	ENSG00000104408	ENSG00000104408	protein_coding
NBPF8	1	120415035..120469676	7.39173	-0.202862	-1.15098	0.00838363	0.0490991	1	ENSG00000270231	ENSG00000270231	protein_coding
PPP2R5D	6	42984553..43012342	94.0789	-0.20293	-1.15103	2.59563e-05	0.000497758	0.478193	ENSG00000112640	ENSG00000112640	protein_coding
LRRC28	15	99251362..99390729	12.8744	-0.203131	-1.15119	0.00166775	0.0144712	1	ENSG00000168904	ENSG00000168904	protein_coding
CTSD	11	complement(1752752..1764573)	407.933	-0.203423	-1.15143	0.000122175	0.00173414	1	ENSG00000117984	ENSG00000117984	protein_coding
MIB2	1	1615454..1630605	19.2299	-0.203778	-1.15171	0.00416484	0.0291483	1	ENSG00000197530	ENSG00000197530	protein_coding
PHTF2	7	77798773..77957503	23.3776	-0.204202	-1.15205	9.63744e-05	0.00142667	1	ENSG00000006576	ENSG00000006576	protein_coding
RPS6KA1	1	26529761..26575030	203.113	-0.204298	-1.15213	0.0023508	0.018689	1	ENSG00000117676	ENSG00000117676	protein_coding
HNRNPC	14	complement(21209136..21269494)	350.205	-0.204639	-1.1524	0.000111095	0.0016018	1	ENSG00000092199	ENSG00000092199	protein_coding
SLC25A1	22	complement(19175581..19178739)	245.872	-0.204655	-1.15241	0.000249814	0.00311045	1	ENSG00000100075	ENSG00000100075	protein_coding
SEMA4B	15	90160604..90229679	11.2488	-0.204728	-1.15247	0.00616778	0.038834	1	ENSG00000185033	ENSG00000185033	protein_coding
UBR2	6	42564029..42693505	20.9257	-0.204958	-1.15265	0.000434975	0.00480641	1	ENSG00000024048	ENSG00000024048	protein_coding
C5orf24	5	134845680..134859735	8.84413	-0.205597	-1.15316	0.00192006	0.0160063	1	ENSG00000181904	ENSG00000181904	protein_coding
TICAM1	19	complement(4815932..4831712)	36.5762	-0.205645	-1.1532	0.00101907	0.00973778	1	ENSG00000127666	ENSG00000127666	protein_coding
SQLE	8	124998497..125022283	225.13	-0.206082	-1.15355	0.000809861	0.00802311	1	ENSG00000104549	ENSG00000104549	protein_coding
PSME4	2	complement(53864069..53970993)	31.3127	-0.206122	-1.15358	0.000366981	0.00424559	1	ENSG00000068878	ENSG00000068878	protein_coding
ATP7A	X	77910690..78050395	3.29834	-0.20678	-1.15411	0.0034686	0.0252401	1	ENSG00000165240	ENSG00000165240	protein_coding
ENTPD1	10	95711779..95877266	79.2726	-0.206854	-1.15417	0.000118516	0.00169462	1	ENSG00000138185	ENSG00000138185	protein_coding
BPGM	7	134646811..134679816	35.5108	-0.206886	-1.15419	0.00464408	0.031531	1	ENSG00000172331	ENSG00000172331	protein_coding
FADS1	11	complement(61799627..61829318)	36.5108	-0.206967	-1.15426	4.48425e-05	0.000774706	0.826133	ENSG00000149485	ENSG00000149485	protein_coding
SETD7	4	complement(139495941..139606699)	4.69259	-0.207255	-1.15449	0.000417133	0.00467363	1	ENSG00000145391	ENSG00000145391	protein_coding
C11orf1	11	111878935..111885975	11.7403	-0.207318	-1.15454	0.00834727	0.0489416	1	ENSG00000137720	ENSG00000137720	protein_coding
DNAJB2	2	219279342..219286898	68.8996	-0.207485	-1.15467	0.00296088	0.0224621	1	ENSG00000135924	ENSG00000135924	protein_coding
MAFK	7	1530702..1543043	20.081	-0.207674	-1.15482	0.00124974	0.0114751	1	ENSG00000198517	ENSG00000198517	protein_coding
RPL36	19	5674947..5691875	1062.03	-0.207915	-1.15502	0.00104474	0.00993753	1	ENSG00000130255	ENSG00000130255	protein_coding
B4GAT1	11	complement(66345374..66347629)	29.1753	-0.208108	-1.15517	0.0015896	0.013999	1	ENSG00000174684	ENSG00000174684	protein_coding
SAMD4B	19	39342421..39385710	25.8888	-0.208387	-1.1554	0.00744167	0.0450466	1	ENSG00000179134	ENSG00000179134	protein_coding
VCL	10	73995193..74121363	32.8811	-0.208438	-1.15544	0.00164023	0.0142877	1	ENSG00000035403	ENSG00000035403	protein_coding
LTN1	21	complement(28928144..28992956)	9.9503	-0.208458	-1.15545	0.000257236	0.00317736	1	ENSG00000198862	ENSG00000198862	protein_coding
ABCA3	16	complement(2275881..2340746)	11.6387	-0.208482	-1.15547	0.000364784	0.00422648	1	ENSG00000167972	ENSG00000167972	protein_coding
LGALS1	22	37675636..37679802	4240.11	-0.208798	-1.15572	0.000411952	0.00463117	1	ENSG00000100097	ENSG00000100097	protein_coding
ZC3H3	8	complement(143437659..143541447)	35.2622	-0.208823	-1.15575	0.000907441	0.00885412	1	ENSG00000014164	ENSG00000014164	protein_coding
ATP5MC2	12	complement(53632726..53677408)	388.061	-0.208846	-1.15576	6.70079e-05	0.00106405	1	ENSG00000135390	ENSG00000135390	protein_coding
ERCC2	19	complement(45349837..45370918)	12.4258	-0.208858	-1.15577	0.000494357	0.00531863	1	ENSG00000104884	ENSG00000104884	protein_coding
CENPX	17	complement(82018702..82024107)	90.1981	-0.209119	-1.15598	0.00393781	0.0278955	1	ENSG00000169689	ENSG00000169689	protein_coding
NSDHL	X	152830967..152869729	56.4906	-0.209448	-1.15625	0.000131965	0.00184608	1	ENSG00000147383	ENSG00000147383	protein_coding
TWSG1	18	9334767..9402420	22.5373	-0.209491	-1.15628	0.000226466	0.0028822	1	ENSG00000128791	ENSG00000128791	protein_coding
TMEM9	1	complement(201134772..201171574)	27.6307	-0.209959	-1.15666	0.00374878	0.0268507	1	ENSG00000116857	ENSG00000116857	protein_coding
ALG3	3	complement(184242301..184249548)	35.6914	-0.210009	-1.1567	9.43366e-05	0.00140638	1	ENSG00000214160	ENSG00000214160	protein_coding
PNPLA2	11	818914..825573	132.681	-0.210015	-1.1567	0.000296899	0.00357616	1	ENSG00000177666	ENSG00000177666	protein_coding
YIPF6	X	68498562..68537282	8.94769	-0.210138	-1.1568	0.00625985	0.0393338	1	ENSG00000181704	ENSG00000181704	protein_coding
COG6	13	39655627..39791665	10.2993	-0.210154	-1.15681	0.000738809	0.00741869	1	ENSG00000133103	ENSG00000133103	protein_coding
CTBS	1	complement(84549611..84574480)	15.5646	-0.21037	-1.15699	0.000377592	0.00434245	1	ENSG00000117151	ENSG00000117151	protein_coding
FADS2	11	61792980..61867354	276.6	-0.210524	-1.15711	4.76111e-05	0.000810942	0.87714	ENSG00000134824	ENSG00000134824	protein_coding
TGDS	13	complement(94574054..94596242)	25.3591	-0.210677	-1.15723	0.00571702	0.036711	1	ENSG00000088451	ENSG00000088451	protein_coding
MED8	1	complement(43383917..43389808)	57.5782	-0.210703	-1.15725	0.000335916	0.00395102	1	ENSG00000159479	ENSG00000159479	protein_coding
HLA-E	6	30489509..30494194	1767.58	-0.21073	-1.15727	4.22688e-05	0.000738466	0.778718	ENSG00000204592	ENSG00000204592	protein_coding
FOXK1	7	4682295..4771442	11.1393	-0.210761	-1.1573	0.00221151	0.0178694	1	ENSG00000164916	ENSG00000164916	protein_coding
SDHA	5	218303..257082	278.007	-0.210991	-1.15748	2.80404e-05	0.00052922	0.516588	ENSG00000073578	ENSG00000073578	protein_coding
ALDH18A1	10	complement(95605941..95656711)	75.1581	-0.211946	-1.15825	0.000267206	0.00328482	1	ENSG00000059573	ENSG00000059573	protein_coding
HMGCS1	5	complement(43287470..43313512)	117.612	-0.212069	-1.15835	3.53388e-05	0.000635279	0.651046	ENSG00000112972	ENSG00000112972	protein_coding
CRELD1	3	9933793..9945413	8.43387	-0.212138	-1.1584	0.00311613	0.0232757	1	ENSG00000163703	ENSG00000163703	protein_coding
GLUD1	10	complement(87050202..87094843)	181.219	-0.212468	-1.15867	6.04862e-05	0.00098363	1	ENSG00000148672	ENSG00000148672	protein_coding
ERG28	14	complement(75649791..75660876)	106.741	-0.212687	-1.15884	1.15926e-05	0.000256558	0.21357	ENSG00000133935	ENSG00000133935	protein_coding
PDP2	16	66878589..66895754	14.2829	-0.212704	-1.15886	0.00540694	0.0351597	1	ENSG00000172840	ENSG00000172840	protein_coding
PRRC1	5	127517640..127555085	16.9437	-0.212816	-1.15895	0.00157505	0.0139153	1	ENSG00000164244	ENSG00000164244	protein_coding
BBC3	19	complement(47220822..47232766)	63.6407	-0.213117	-1.15919	8.14415e-05	0.00124874	1	ENSG00000105327	ENSG00000105327	protein_coding
TRAF6	11	complement(36483769..36510272)	4.53236	-0.213142	-1.15921	0.00758244	0.0456123	1	ENSG00000175104	ENSG00000175104	protein_coding
CDR2	16	complement(22345936..22437165)	67.6134	-0.213313	-1.15935	3.65341e-05	0.000650335	0.673069	ENSG00000140743	ENSG00000140743	protein_coding
ARFGAP3	22	complement(42796502..42858106)	85.3201	-0.21428	-1.16012	9.78477e-06	0.000223469	0.180265	ENSG00000242247	ENSG00000242247	protein_coding
PCBD1	10	complement(70882280..70888565)	110.053	-0.214416	-1.16023	0.000277579	0.00339619	1	ENSG00000166228	ENSG00000166228	protein_coding
BBX	3	107522936..107811339	16.1299	-0.21444	-1.16025	0.000116196	0.00166758	1	ENSG00000114439	ENSG00000114439	protein_coding
EIF2AK4	15	39934115..40035591	19.7538	-0.214576	-1.16036	0.000762063	0.00758483	1	ENSG00000128829	ENSG00000128829	protein_coding
GRK3	22	25564675..25729294	32.8121	-0.214956	-1.16067	0.00198046	0.0163343	1	ENSG00000100077	ENSG00000100077	protein_coding
RALGDS	9	complement(133097720..133149334)	113.132	-0.215069	-1.16076	0.00431248	0.0298945	1	ENSG00000160271	ENSG00000160271	protein_coding
MYC	8	127735434..127742951	65.2948	-0.215108	-1.16079	5.61981e-05	0.000927507	1	ENSG00000136997	ENSG00000136997	protein_coding
IRF2BPL	14	complement(77024543..77028708)	65.9954	-0.215344	-1.16098	0.000685692	0.00699857	1	ENSG00000119669	ENSG00000119669	protein_coding
COG5	7	complement(107201372..107564261)	16.6112	-0.215852	-1.16139	8.93752e-05	0.00135407	1	ENSG00000164597	ENSG00000164597	protein_coding
WDR3	1	117929720..117966543	8.32548	-0.215991	-1.1615	0.000254389	0.00314469	1	ENSG00000065183	ENSG00000065183	protein_coding
CEP120	5	complement(123344890..123423592)	19.1288	-0.216223	-1.16169	0.0020687	0.0169004	1	ENSG00000168944	ENSG00000168944	protein_coding
ATP6AP1	X	154428633..154436516	65.2733	-0.217023	-1.16233	2.83525e-05	0.000531875	0.522338	ENSG00000071553	ENSG00000071553	protein_coding
PPM1M	3	52245759..52250599	173.6	-0.21703	-1.16234	7.4083e-05	0.00115394	1	ENSG00000164088	ENSG00000164088	protein_coding
GNL3	3	52681156..52694497	66.0227	-0.217328	-1.16258	0.000220329	0.00281563	1	ENSG00000163938	ENSG00000163938	protein_coding
HPS3	3	149129638..149173732	34.6648	-0.217439	-1.16267	1.71857e-05	0.000353137	0.316611	ENSG00000163755	ENSG00000163755	protein_coding
SEMA4C	2	complement(96859718..96870757)	17.0556	-0.217523	-1.16274	0.00560307	0.0360989	1	ENSG00000168758	ENSG00000168758	protein_coding
FBXO22	15	75903876..75942511	7.98237	-0.2178	-1.16296	0.00183059	0.0154263	1	ENSG00000167196	ENSG00000167196	protein_coding
GUF1	4	44678420..44700928	13.9916	-0.217987	-1.16311	0.000515571	0.00550865	1	ENSG00000151806	ENSG00000151806	protein_coding
RXRB	6	complement(33193588..33200665)	62.2223	-0.218208	-1.16329	2.0166e-05	0.000400583	0.371518	ENSG00000204231	ENSG00000204231	protein_coding
CNBP	3	complement(129167827..129183922)	352.11	-0.218213	-1.16329	4.05565e-05	0.00071015	0.747172	ENSG00000169714	ENSG00000169714	protein_coding
SERP1	3	complement(150541998..150603228)	175.474	-0.218596	-1.1636	1.82116e-05	0.000371756	0.335512	ENSG00000120742	ENSG00000120742	protein_coding
GPR174	X	79144688..79175318	29.7361	-0.218921	-1.16386	0.000666778	0.006837	1	ENSG00000147138	ENSG00000147138	protein_coding
TNFAIP1	17	28335602..28347009	18.18	-0.219222	-1.16411	0.000505776	0.00541947	1	ENSG00000109079	ENSG00000109079	protein_coding
PJA2	5	complement(109334713..109409974)	105.117	-0.219346	-1.16421	9.13106e-05	0.00137134	1	ENSG00000198961	ENSG00000198961	protein_coding
YPEL3	16	complement(30092314..30096915)	115.777	-0.219478	-1.16431	0.000890361	0.00872762	1	ENSG00000090238	ENSG00000090238	protein_coding
SLC35C1	11	45804072..45813016	23.3821	-0.219507	-1.16434	0.000171576	0.00230861	1	ENSG00000181830	ENSG00000181830	protein_coding
RORA	15	complement(60488284..61229302)	12.7566	-0.219661	-1.16446	0.000196786	0.00257415	1	ENSG00000069667	ENSG00000069667	protein_coding
NBAS	2	complement(15166916..15561340)	14.0572	-0.219679	-1.16447	0.00121083	0.0111814	1	ENSG00000151779	ENSG00000151779	protein_coding
MTHFR	1	complement(11785723..11806455)	12.9143	-0.219903	-1.16466	7.66855e-05	0.00118732	1	ENSG00000177000	ENSG00000177000	protein_coding
MTHFD1L	6	150865679..151101887	17.9547	-0.219931	-1.16468	9.12357e-05	0.00137134	1	ENSG00000120254	ENSG00000120254	protein_coding
SOCS7	17	38351844..38405593	9.70337	-0.220508	-1.16514	0.000159471	0.00217785	1	ENSG00000274211	ENSG00000274211	protein_coding
B4GALT3	1	complement(161171310..161177968)	70.6143	-0.220721	-1.16532	0.000107768	0.00156343	1	ENSG00000158850	ENSG00000158850	protein_coding
EXD3	9	complement(137306896..137423211)	5.81999	-0.221153	-1.16566	0.00304451	0.0228729	1	ENSG00000187609	ENSG00000187609	protein_coding
CA11	19	complement(48637946..48646187)	24.0747	-0.221421	-1.16588	0.00772704	0.0461777	1	ENSG00000063180	ENSG00000063180	protein_coding
DYNC1LI2	16	complement(66720893..66751609)	21.3583	-0.22157	-1.166	9.5707e-05	0.0014195	1	ENSG00000135720	ENSG00000135720	protein_coding
LDLR	19	11089462..11133820	91.8042	-0.221601	-1.16603	1.5593e-05	0.000326906	0.28727	ENSG00000130164	ENSG00000130164	protein_coding
CYC1	8	144095039..144097525	281.781	-0.221616	-1.16604	3.63979e-05	0.000649801	0.670559	ENSG00000179091	ENSG00000179091	protein_coding
MPP1	X	complement(154778684..154821007)	49.3549	-0.221779	-1.16617	0.000988506	0.00951132	1	ENSG00000130830	ENSG00000130830	protein_coding
SNAPC2	19	7920338..7923250	64.7504	-0.221862	-1.16624	0.000370988	0.00427284	1	ENSG00000104976	ENSG00000104976	protein_coding
GID4	17	18039408..18068405	13.218	-0.222059	-1.1664	0.000348343	0.00406636	1	ENSG00000141034	ENSG00000141034	protein_coding
STARD4	5	complement(111496033..111512590)	38.2109	-0.22212	-1.16645	0.00128034	0.0116842	1	ENSG00000164211	ENSG00000164211	protein_coding
PIK3C2A	11	complement(17077730..17207986)	5.8368	-0.222213	-1.16652	0.00153839	0.0136225	1	ENSG00000011405	ENSG00000011405	protein_coding
EBPL	13	complement(49660674..49691486)	53.9043	-0.222258	-1.16656	0.00509663	0.0337613	1	ENSG00000123179	ENSG00000123179	protein_coding
GPX1	3	complement(49357174..49358605)	128.645	-0.222309	-1.1666	3.65327e-05	0.000650335	0.673042	ENSG00000233276	ENSG00000233276	protein_coding
SSH1	12	complement(108778191..108857590)	28.8578	-0.222353	-1.16664	0.00422677	0.0294582	1	ENSG00000084112	ENSG00000084112	protein_coding
MAP2K2	19	complement(4090321..4124122)	421.024	-0.222433	-1.1667	1.23486e-05	0.000269826	0.227499	ENSG00000126934	ENSG00000126934	protein_coding
GTPBP1	22	38705742..38738299	59.5189	-0.22247	-1.16673	0.000427648	0.00475398	1	ENSG00000100226	ENSG00000100226	protein_coding
TMEM184B	22	complement(38219291..38273010)	38.1283	-0.222535	-1.16678	0.00177569	0.0150865	1	ENSG00000198792	ENSG00000198792	protein_coding
SPAG9	17	complement(50962174..51120868)	24.7251	-0.222684	-1.1669	0.00037076	0.00427284	1	ENSG00000008294	ENSG00000008294	protein_coding
GZMM	19	544034..549924	267.133	-0.222788	-1.16699	0.00105585	0.010014	1	ENSG00000197540	ENSG00000197540	protein_coding
ZCCHC7	9	37120574..37358149	19.9727	-0.223109	-1.16725	0.000417234	0.00467363	1	ENSG00000147905	ENSG00000147905	protein_coding
CLK3	15	74598500..74645414	19.2982	-0.223117	-1.16725	4.64613e-05	0.000795585	0.855956	ENSG00000179335	ENSG00000179335	protein_coding
SMTN	22	31064105..31104757	14.9227	-0.223361	-1.16745	0.0001248	0.00176655	1	ENSG00000183963	ENSG00000183963	protein_coding
IMPDH2	3	complement(49024325..49029447)	443.385	-0.223407	-1.16749	1.22952e-05	0.000269037	0.226514	ENSG00000178035	ENSG00000178035	protein_coding
UBE2S	19	complement(55399745..55407788)	275.97	-0.223618	-1.16766	1.98831e-05	0.00039709	0.366306	ENSG00000108106	ENSG00000108106	protein_coding
KHNYN	14	24429286..24441843	67.4603	-0.223864	-1.16786	2.79232e-05	0.000527649	0.514429	ENSG00000100441	ENSG00000100441	protein_coding
RNF111	15	58865175..59097419	10.3548	-0.223962	-1.16794	0.000192714	0.00252942	1	ENSG00000157450	ENSG00000157450	protein_coding
SMAD7	18	complement(48919853..48950965)	27.2922	-0.223974	-1.16795	0.00126513	0.0115864	1	ENSG00000101665	ENSG00000101665	protein_coding
RMC1	18	23503470..23531822	41.716	-0.223993	-1.16796	0.00016432	0.00223423	1	ENSG00000141452	ENSG00000141452	protein_coding
DPEP2	16	complement(67987394..68000586)	14.1158	-0.224165	-1.1681	0.0050474	0.0335498	1	ENSG00000167261	ENSG00000167261	protein_coding
G6PD	X	complement(154517825..154547572)	201.722	-0.224251	-1.16817	0.000235377	0.00297123	1	ENSG00000160211	ENSG00000160211	protein_coding
CEP68	2	65056354..65087004	10.916	-0.224268	-1.16818	0.000154842	0.0021221	1	ENSG00000011523	ENSG00000011523	protein_coding
LAG3	12	6772512..6778455	1384.8	-0.224377	-1.16827	0.000603498	0.00630907	1	ENSG00000089692	ENSG00000089692	protein_coding
HIPK2	7	complement(139561570..139777998)	14.1281	-0.224474	-1.16835	0.00166514	0.0144642	1	ENSG00000064393	ENSG00000064393	protein_coding
DAAM1	14	59188646..59371405	6.7982	-0.224571	-1.16843	0.00309197	0.023151	1	ENSG00000100592	ENSG00000100592	protein_coding
TRABD2A	2	complement(84821650..84907008)	20.5975	-0.224627	-1.16848	0.00103433	0.00986871	1	ENSG00000186854	ENSG00000186854	protein_coding
STXBP1	9	127579370..127696027	21.4095	-0.224786	-1.1686	0.000297861	0.00358497	1	ENSG00000136854	ENSG00000136854	protein_coding
SLC41A1	1	complement(205789094..205813748)	32.1829	-0.224874	-1.16868	0.000304322	0.00364857	1	ENSG00000133065	ENSG00000133065	protein_coding
HABP4	9	96450169..96491336	57.9601	-0.225008	-1.16878	0.000581234	0.00610524	1	ENSG00000130956	ENSG00000130956	protein_coding
RNF38	9	complement(36336396..36487548)	17.6706	-0.225455	-1.16915	0.000430148	0.00477689	1	ENSG00000137075	ENSG00000137075	protein_coding
BCL9L	11	complement(118893875..118925926)	26.8577	-0.225489	-1.16917	0.000111804	0.00161052	1	ENSG00000186174	ENSG00000186174	protein_coding
HSPA1A	6	31815543..31817946	272.157	-0.225496	-1.16918	0.000823855	0.00815133	1	ENSG00000204389	ENSG00000204389	protein_coding
TRIM16	17	complement(15627960..15684311)	6.28058	-0.225557	-1.16923	0.00850928	0.0496476	1	ENSG00000221926	ENSG00000221926	protein_coding
KIF3C	2	complement(25926598..25982749)	14.2324	-0.225784	-1.16941	0.000686434	0.00700154	1	ENSG00000084731	ENSG00000084731	protein_coding
NIPAL3	1	24415802..24472976	27.4923	-0.225883	-1.16949	3.64459e-06	9.64884e-05	0.0671443	ENSG00000001461	ENSG00000001461	protein_coding
SLC4A7	3	complement(27372721..27484420)	44.0744	-0.226083	-1.16965	0.000492085	0.0053089	1	ENSG00000033867	ENSG00000033867	protein_coding
GPATCH2L	14	76151916..76254342	9.89637	-0.226236	-1.16978	0.000238843	0.0030052	1	ENSG00000089916	ENSG00000089916	protein_coding
GPR107	9	130053426..130140169	19.4909	-0.226268	-1.16981	0.000178378	0.00237699	1	ENSG00000148358	ENSG00000148358	protein_coding
HSPA5	9	complement(125234853..125241382)	367.008	-0.226364	-1.16988	0.000124396	0.00176244	1	ENSG00000044574	ENSG00000044574	protein_coding
HCST	19	35902529..35904377	596.344	-0.226434	-1.16994	0.000136167	0.0018971	1	ENSG00000126264	ENSG00000126264	protein_coding
CASS4	20	56412112..56460387	30.0702	-0.226505	-1.17	0.00388082	0.0276052	1	ENSG00000087589	ENSG00000087589	protein_coding
CRAT	9	complement(129094142..129111189)	34.108	-0.226554	-1.17004	0.000103525	0.00151375	1	ENSG00000095321	ENSG00000095321	protein_coding
COPB2	3	complement(139353946..139389736)	59.0466	-0.226632	-1.1701	0.000167176	0.00226512	1	ENSG00000184432	ENSG00000184432	protein_coding
XPC	3	complement(14145147..14178621)	78.2315	-0.227032	-1.17042	8.49831e-06	0.000199158	0.156564	ENSG00000154767	ENSG00000154767	protein_coding
KLHL26	19	18637025..18671721	9.03548	-0.227111	-1.17049	0.00245135	0.0193145	1	ENSG00000167487	ENSG00000167487	protein_coding
XPOT	12	64404392..64451125	41.2073	-0.227186	-1.17055	2.49598e-06	7.00227e-05	0.0459834	ENSG00000184575	ENSG00000184575	protein_coding
MED15	22	20495913..20587632	81.5599	-0.227202	-1.17056	4.28927e-05	0.000747682	0.790211	ENSG00000099917	ENSG00000099917	protein_coding
IFT122	3	129429607..129520510	5.92458	-0.227358	-1.17069	0.00257596	0.0200923	1	ENSG00000163913	ENSG00000163913	protein_coding
PDE4D	5	complement(58969038..60522120)	18.6638	-0.227503	-1.17081	0.00344535	0.025118	1	ENSG00000113448	ENSG00000113448	protein_coding
MPZL1	1	167721192..167791919	21.135	-0.227539	-1.17084	0.000608688	0.00634622	1	ENSG00000197965	ENSG00000197965	protein_coding
XYLT2	17	50346126..50363138	34.4864	-0.227887	-1.17112	0.000720971	0.00726308	1	ENSG00000015532	ENSG00000015532	protein_coding
NFIC	19	3314403..3469217	7.21204	-0.228226	-1.17139	0.00485815	0.0326416	1	ENSG00000141905	ENSG00000141905	protein_coding
TMEM97	17	28319200..28328685	64.4467	-0.228226	-1.17139	7.15819e-06	0.000172709	0.131875	ENSG00000109084	ENSG00000109084	protein_coding
AHDC1	1	complement(27534035..27604431)	13.0196	-0.228229	-1.1714	0.00810836	0.047976	1	ENSG00000126705	ENSG00000126705	protein_coding
CELSR3	3	complement(48636463..48662886)	4.14645	-0.228286	-1.17144	0.00271938	0.020958	1	ENSG00000008300	ENSG00000008300	protein_coding
PLOD1	1	11934205..11975538	35.6377	-0.228312	-1.17146	0.000209195	0.00270454	1	ENSG00000083444	ENSG00000083444	protein_coding
AHR	7	16916359..17346152	17.5338	-0.228325	-1.17147	0.000384933	0.00440402	1	ENSG00000106546	ENSG00000106546	protein_coding
ERCC6	10	complement(49454168..49539538)	7.29968	-0.228476	-1.1716	0.0023787	0.018857	1	ENSG00000225830	ENSG00000225830	protein_coding
TNFRSF10B	8	complement(23020133..23069031)	31.4254	-0.228733	-1.17181	0.00021453	0.00275514	1	ENSG00000120889	ENSG00000120889	protein_coding
TBRG4	7	complement(45100100..45112047)	64.6224	-0.228893	-1.17194	0.000100288	0.00147755	1	ENSG00000136270	ENSG00000136270	protein_coding
VDAC2	10	75210154..75231448	250.61	-0.229361	-1.17232	1.45519e-05	0.000307992	0.26809	ENSG00000165637	ENSG00000165637	protein_coding
CD5	11	61102489..61127852	394.149	-0.22961	-1.17252	0.00031511	0.00375758	1	ENSG00000110448	ENSG00000110448	protein_coding
PIK3CG	7	106865278..106908980	48.6052	-0.229648	-1.17255	0.000208789	0.00270154	1	ENSG00000105851	ENSG00000105851	protein_coding
SACS	13	complement(23288689..23433763)	5.83104	-0.229703	-1.17259	0.000926181	0.00901932	1	ENSG00000151835	ENSG00000151835	protein_coding
CDK12	17	39461486..39564907	22.6412	-0.229817	-1.17269	2.00939e-05	0.000399663	0.37019	ENSG00000167258	ENSG00000167258	protein_coding
ASXL2	2	complement(25733753..25878487)	26.602	-0.229962	-1.1728	0.00177939	0.0151014	1	ENSG00000143970	ENSG00000143970	protein_coding
VARS1	6	complement(31777518..31795752)	65.2113	-0.229972	-1.17281	2.78073e-05	0.000526744	0.512295	ENSG00000204394	ENSG00000204394	protein_coding
RRP12	10	complement(97356358..97426076)	12.809	-0.230072	-1.17289	0.00201692	0.0165515	1	ENSG00000052749	ENSG00000052749	protein_coding
TCEA2	20	64049836..64072347	28.6939	-0.230372	-1.17314	0.00017225	0.00231367	1	ENSG00000171703	ENSG00000171703	protein_coding
AGO2	8	complement(140520156..140635633)	17.8156	-0.230748	-1.17344	0.00169242	0.0146356	1	ENSG00000123908	ENSG00000123908	protein_coding
KLHDC10	7	130070534..130135705	8.75815	-0.230967	-1.17362	0.000636219	0.00655834	1	ENSG00000128607	ENSG00000128607	protein_coding
A1BG	19	complement(58345178..58353492)	20.2056	-0.231003	-1.17365	0.00097693	0.00943717	1	ENSG00000121410	ENSG00000121410	protein_coding
TUBB4A	19	complement(6494319..6502848)	22.5933	-0.231677	-1.1742	0.00400865	0.0282812	1	ENSG00000104833	ENSG00000104833	protein_coding
TMED4	7	complement(44577894..44582287)	77.9698	-0.231874	-1.17436	4.94017e-06	0.000125746	0.0910128	ENSG00000158604	ENSG00000158604	protein_coding
PTDSS2	11	448268..491399	26.9507	-0.232057	-1.17451	9.14979e-05	0.00137282	1	ENSG00000174915	ENSG00000174915	protein_coding
IDH1	2	complement(208236229..208266074)	53.1439	-0.232273	-1.17468	9.10043e-06	0.000211353	0.167657	ENSG00000138413	ENSG00000138413	protein_coding
RHBDD2	7	75842602..75888926	232.465	-0.232292	-1.1747	0.000139479	0.00193376	1	ENSG00000005486	ENSG00000005486	protein_coding
PML	15	73994673..74047827	34.2304	-0.232294	-1.1747	4.7261e-06	0.000121191	0.087069	ENSG00000140464	ENSG00000140464	protein_coding
RAB33A	X	130171962..130184870	128.683	-0.232517	-1.17488	4.87854e-05	0.000823811	0.898773	ENSG00000134594	ENSG00000134594	protein_coding
HMGXB3	5	150000046..150053142	45.1582	-0.232704	-1.17504	0.00190076	0.0159053	1	ENSG00000113716	ENSG00000113716	protein_coding
MBNL2	13	97221434..97394120	20.3006	-0.232803	-1.17512	4.10304e-05	0.000717639	0.755903	ENSG00000139793	ENSG00000139793	protein_coding
PPP1R3D	20	complement(59936663..59940305)	13.5767	-0.233284	-1.17551	0.000401575	0.00454084	1	ENSG00000132825	ENSG00000132825	protein_coding
GDI1	X	154436913..154443467	133.318	-0.233293	-1.17552	1.31533e-05	0.000283025	0.242324	ENSG00000203879	ENSG00000203879	protein_coding
MPV17L2	19	18193218..18196948	21.2047	-0.233531	-1.17571	0.00475358	0.0321338	1	ENSG00000254858	ENSG00000254858	protein_coding
PLCXD2	3	111674676..111846447	6.61364	-0.233593	-1.17576	0.00196261	0.0162563	1	ENSG00000240891	ENSG00000240891	protein_coding
CWF19L2	11	complement(107326360..107457825)	20.477	-0.233638	-1.1758	0.000149419	0.00205504	1	ENSG00000152404	ENSG00000152404	protein_coding
SRGAP2B	1	complement(144887265..145095528)	11.2119	-0.234108	-1.17618	0.00154186	0.0136454	1	ENSG00000196369	ENSG00000196369	protein_coding
ICAM2	17	complement(64002594..64020634)	97.3954	-0.234234	-1.17628	2.49611e-05	0.000480524	0.459858	ENSG00000108622	ENSG00000108622	protein_coding
VEGFB	11	64234584..64239264	92.2236	-0.234522	-1.17652	1.73965e-05	0.000356524	0.320495	ENSG00000173511	ENSG00000173511	protein_coding
ZNF395	8	complement(28345590..28402701)	57.1123	-0.2347	-1.17666	0.00114744	0.0106915	1	ENSG00000186918	ENSG00000186918	protein_coding
FLYWCH1	16	2911931..2951208	25.0592	-0.23534	-1.17718	8.53317e-05	0.00130171	1	ENSG00000059122	ENSG00000059122	protein_coding
MARF1	16	complement(15594387..15643154)	26.9649	-0.235366	-1.17721	5.31136e-05	0.00088698	0.978512	ENSG00000166783	ENSG00000166783	protein_coding
STN1	10	complement(103856806..103918332)	9.86322	-0.235509	-1.17732	8.23902e-06	0.000194848	0.151788	ENSG00000107960	ENSG00000107960	protein_coding
RDH11	14	complement(67676800..67695793)	149.996	-0.235608	-1.1774	2.18212e-05	0.000429066	0.402011	ENSG00000072042	ENSG00000072042	protein_coding
BTG3	21	complement(17593653..17612945)	80.5996	-0.235863	-1.17761	2.93865e-05	0.000546646	0.541388	ENSG00000154640	ENSG00000154640	protein_coding
CEMIP2	9	complement(71683366..71816690)	30.4551	-0.23601	-1.17773	0.000213474	0.00274386	1	ENSG00000135048	ENSG00000135048	protein_coding
UBA1	X	47190861..47215128	160.915	-0.236022	-1.17774	0.000107339	0.00156068	1	ENSG00000130985	ENSG00000130985	protein_coding
TMEM263	12	106955719..106978778	39.8066	-0.236047	-1.17776	1.82668e-05	0.000372394	0.33653	ENSG00000151135	ENSG00000151135	protein_coding
NFE2L2	2	complement(177218667..177392756)	14.5202	-0.236498	-1.17813	0.00026649	0.00327861	1	ENSG00000116044	ENSG00000116044	protein_coding
B4GALT2	1	43978943..43991170	10.8971	-0.237245	-1.17874	0.00173805	0.0148843	1	ENSG00000117411	ENSG00000117411	protein_coding
FNDC3A	13	48975912..49209779	14.8854	-0.237569	-1.179	0.00015674	0.00214622	1	ENSG00000102531	ENSG00000102531	protein_coding
DDX24	14	complement(94048287..94081202)	131.391	-0.237808	-1.1792	8.4687e-06	0.000199066	0.156019	ENSG00000089737	ENSG00000089737	protein_coding
gene:ENSG00000267120	19	complement(35739252..35745432)	62.0476	-0.237899	-1.17927	0.000141694	0.00196096	1	ENSG00000267120	ENSG00000267120	protein_coding
OSBP	11	complement(59574398..59615774)	55.3439	-0.238163	-1.17949	2.78619e-05	0.000527134	0.5133	ENSG00000110048	ENSG00000110048	protein_coding
PSAT1	9	78297125..78330093	55.7155	-0.238962	-1.18014	0.00043192	0.00478629	1	ENSG00000135069	ENSG00000135069	protein_coding
PHGDH	1	119648411..119744218	48.3843	-0.239009	-1.18018	0.000469735	0.00511401	1	ENSG00000092621	ENSG00000092621	protein_coding
OCEL1	19	17226213..17229219	32.9729	-0.239145	-1.18029	0.000421667	0.00471307	1	ENSG00000099330	ENSG00000099330	protein_coding
DENND6B	22	complement(50309030..50327012)	13.7177	-0.239481	-1.18057	0.000691382	0.00703476	1	ENSG00000205593	ENSG00000205593	protein_coding
BAG3	10	119651380..119677819	33.1086	-0.240084	-1.18106	0.000210279	0.00271403	1	ENSG00000151929	ENSG00000151929	protein_coding
EIF4A2	3	186783205..186789897	385.981	-0.240236	-1.18119	5.38297e-06	0.000135094	0.0991705	ENSG00000156976	ENSG00000156976	protein_coding
RXRA	9	134317098..134440585	8.72682	-0.240282	-1.18122	0.0051786	0.0340716	1	ENSG00000186350	ENSG00000186350	protein_coding
TCF3	19	complement(1609291..1652615)	66.3394	-0.240677	-1.18155	0.00149351	0.0133115	1	ENSG00000071564	ENSG00000071564	protein_coding
GCN1	12	complement(120127202..120194715)	59.8915	-0.240929	-1.18175	0.000188523	0.00248702	1	ENSG00000089154	ENSG00000089154	protein_coding
EPRS1	1	complement(219968600..220046530)	86.7093	-0.241074	-1.18187	1.21819e-05	0.000267503	0.224427	ENSG00000136628	ENSG00000136628	protein_coding
CYFIP1	15	complement(22867052..22981063)	7.77366	-0.24123	-1.182	0.00193932	0.0161114	1	ENSG00000273749	ENSG00000273749	protein_coding
DVL1	1	complement(1335276..1349418)	28.4608	-0.241787	-1.18246	0.00221741	0.0179078	1	ENSG00000107404	ENSG00000107404	protein_coding
NPC1	18	complement(23506184..23586506)	25.6244	-0.242549	-1.18308	1.69853e-05	0.000350768	0.312921	ENSG00000141458	ENSG00000141458	protein_coding
CCPG1	15	complement(55340032..55408510)	16.222	-0.242707	-1.18321	5.58863e-06	0.000139617	0.102959	ENSG00000260916	ENSG00000260916	protein_coding
APLP2	11	130068147..130144811	97.4399	-0.24289	-1.18336	0.00431841	0.0299222	1	ENSG00000084234	ENSG00000084234	protein_coding
VASH1	14	76761468..76783015	9.79719	-0.243014	-1.18346	0.000236412	0.00297944	1	ENSG00000071246	ENSG00000071246	protein_coding
GRINA	8	143990056..143993415	113.725	-0.243068	-1.18351	0.000108119	0.0015647	1	ENSG00000178719	ENSG00000178719	protein_coding
CDYL2	16	complement(80597907..80804598)	25.0399	-0.243691	-1.18402	0.000417569	0.004674	1	ENSG00000166446	ENSG00000166446	protein_coding
SLC39A10	2	195575977..195737702	9.74206	-0.243716	-1.18404	0.000906354	0.00884907	1	ENSG00000196950	ENSG00000196950	protein_coding
AHI1	6	complement(135283407..135498434)	7.28344	-0.243728	-1.18405	0.000488365	0.00527979	1	ENSG00000135541	ENSG00000135541	protein_coding
COPA	1	complement(160288594..160343566)	148.61	-0.244117	-1.18437	2.26587e-05	0.000441062	0.417441	ENSG00000122218	ENSG00000122218	protein_coding
TULP3	12	2877223..2941138	11.3797	-0.244163	-1.18441	0.00229735	0.0183907	1	ENSG00000078246	ENSG00000078246	protein_coding
MYLIP	6	16129086..16148248	23.7426	-0.244381	-1.18458	0.00021222	0.00273248	1	ENSG00000007944	ENSG00000007944	protein_coding
FHL3	1	complement(37996770..38005606)	61.9225	-0.244509	-1.18469	0.00804898	0.0477157	1	ENSG00000183386	ENSG00000183386	protein_coding
CALU	7	128739292..128773400	36.1862	-0.244557	-1.18473	8.82438e-06	0.000205558	0.162572	ENSG00000128595	ENSG00000128595	protein_coding
GLUL	1	complement(182378098..182392206)	64.3482	-0.244697	-1.18484	0.00069891	0.00709614	1	ENSG00000135821	ENSG00000135821	protein_coding
PNRC1	6	89080751..89085160	133.296	-0.244958	-1.18506	7.09043e-05	0.00112017	1	ENSG00000146278	ENSG00000146278	protein_coding
SLC29A1	6	44219553..44234142	41.3181	-0.245184	-1.18524	0.00432647	0.0299646	1	ENSG00000112759	ENSG00000112759	protein_coding
PCTP	17	55751051..55842830	23.0389	-0.245504	-1.18551	7.67285e-06	0.000183415	0.141357	ENSG00000141179	ENSG00000141179	protein_coding
ADAM15	1	155050566..155062775	49.5786	-0.245594	-1.18558	3.91977e-05	0.000689471	0.72214	ENSG00000143537	ENSG00000143537	protein_coding
AKT3	1	complement(243488233..243851079)	10.8244	-0.245752	-1.18571	1.48647e-05	0.000313755	0.273852	ENSG00000117020	ENSG00000117020	protein_coding
YTHDF3	8	63168553..63212786	28.3812	-0.245914	-1.18584	1.98878e-05	0.00039709	0.366392	ENSG00000185728	ENSG00000185728	protein_coding
PSMB5	14	complement(23016543..23035230)	91.9634	-0.24619	-1.18607	2.34951e-05	0.000455629	0.43285	ENSG00000100804	ENSG00000100804	protein_coding
CCSER2	10	84328586..84518521	32.3903	-0.246463	-1.1863	6.40205e-05	0.00102605	1	ENSG00000107771	ENSG00000107771	protein_coding
JMY	5	79236131..79327211	7.75851	-0.24672	-1.18651	0.000331012	0.00391343	1	ENSG00000152409	ENSG00000152409	protein_coding
SOD2	6	complement(159669069..159762529)	9.83019	-0.246818	-1.18659	6.33703e-06	0.000154823	0.116747	ENSG00000291237	ENSG00000291237	protein_coding
MAST2	1	45786987..46036122	22.7538	-0.246838	-1.1866	5.57159e-05	0.000920528	1	ENSG00000086015	ENSG00000086015	protein_coding
PLD3	19	40348456..40389472	47.8951	-0.24794	-1.18751	2.94272e-06	7.98134e-05	0.0542136	ENSG00000105223	ENSG00000105223	protein_coding
IDI1	10	complement(1039152..1049119)	134.024	-0.248109	-1.18765	4.31328e-07	1.55619e-05	0.00794636	ENSG00000067064	ENSG00000067064	protein_coding
PRSS23	11	86791059..86952910	5.56407	-0.248597	-1.18805	0.00594082	0.0378194	1	ENSG00000150687	ENSG00000150687	protein_coding
C12orf57	12	6942978..6946003	259.015	-0.249593	-1.18887	0.000182602	0.00242334	1	ENSG00000111678	ENSG00000111678	protein_coding
NOMO1	16	14833721..14896157	69.7539	-0.249595	-1.18887	5.51667e-07	1.91896e-05	0.0101634	ENSG00000103512	ENSG00000103512	protein_coding
KICS2	12	complement(64186316..64222296)	5.40223	-0.250158	-1.18934	0.00508711	0.0337273	1	ENSG00000174206	ENSG00000174206	protein_coding
BNIP3	10	complement(131967684..131981967)	19.4691	-0.250524	-1.18964	0.00116622	0.0108405	1	ENSG00000176171	ENSG00000176171	protein_coding
RTTN	18	complement(70003031..70205726)	7.18992	-0.25053	-1.18964	0.000473681	0.00514975	1	ENSG00000176225	ENSG00000176225	protein_coding
NFX1	9	33290512..33371157	33.9409	-0.250742	-1.18982	1.12752e-06	3.57715e-05	0.0207722	ENSG00000086102	ENSG00000086102	protein_coding
ALDOA	16	30064164..30070457	1599.51	-0.250912	-1.18996	1.03261e-05	0.000232847	0.190238	ENSG00000149925	ENSG00000149925	protein_coding
MNT	17	complement(2384073..2401104)	17.2077	-0.250942	-1.18998	0.000223394	0.00285011	1	ENSG00000070444	ENSG00000070444	protein_coding
[truncated: 666 more rows]

## Sheet: Up
Name	Chromosome	Region	Max group mean	Log₂ fold change	Fold change	P-value	FDR p-value	Bonferroni	Gene ID	ENSEMBL	Biotype
GZMK	5	55024256..55034570	550.301	1.79718	3.47539	1.32123e-228	2.04976e-224	2.43411e-224	ENSG00000113088	ENSG00000113088	protein_coding
LTB	6	complement(31580525..31582522)	1113.71	1.85098	3.60746	8.54089e-65	6.62517e-61	1.57349e-60	ENSG00000227507	ENSG00000227507	protein_coding
CXCR3	X	complement(71615916..71618511)	219.011	0.90472	1.87218	3.06816e-64	1.58665e-60	5.65247e-60	ENSG00000186810	ENSG00000186810	protein_coding			FDR 0,05 and FC<1,5
RIMS3	1	complement(40620680..40665682)	18.177	1.50432	2.8369	6.70424e-49	2.08019e-45	1.23512e-44	ENSG00000117016	ENSG00000117016	protein_coding
CCR4	3	32951644..32956349	165.66	1.07139	2.10145	1.4824e-45	2.87475e-42	2.73103e-41	ENSG00000183813	ENSG00000183813	protein_coding
LGMN	14	complement(92703807..92748679)	12.7667	1.36544	2.57655	5.68984e-39	9.80802e-36	1.04824e-34	ENSG00000100600	ENSG00000100600	protein_coding
DAPP1	4	99816827..99870190	30.0022	0.625506	1.54275	1.69287e-32	2.38757e-29	3.11878e-28	ENSG00000070190	ENSG00000070190	protein_coding
NT5E	6	85449584..85495791	28.8302	0.774129	1.71016	8.62541e-29	1.02934e-25	1.58906e-24	ENSG00000135318	ENSG00000135318	protein_coding
CD27	12	6444955..6451718	378.154	0.786894	1.72536	1.71637e-28	1.90198e-25	3.16207e-24	ENSG00000139193	ENSG00000139193	protein_coding
FILIP1L	3	complement(99828811..100114513)	4.24145	1.32534	2.50591	2.76994e-28	2.86486e-25	5.10306e-24	ENSG00000168386	ENSG00000168386	protein_coding
PACSIN1	6	34466061..34535229	4.86679	2.10722	4.30861	6.69363e-28	6.49031e-25	1.23317e-23	ENSG00000124507	ENSG00000124507	protein_coding
IKBKE	1	206470476..206496889	17.2798	0.878419	1.83836	1.3233e-24	9.77602e-22	2.43791e-20	ENSG00000263528	ENSG00000263528	protein_coding
STYK1	12	complement(10618923..10674318)	16.4523	0.788425	1.72719	4.68302e-24	3.1588e-21	8.62753e-20	ENSG00000060140	ENSG00000060140	protein_coding
SH3BP5	3	complement(15254353..15341368)	40.5739	0.587956	1.50312	3.16387e-22	1.88786e-19	5.82881e-18	ENSG00000131370	ENSG00000131370	protein_coding
CCR2	3	46353864..46360940	57.9191	1.21334	2.31874	4.55556e-22	2.61759e-19	8.3927e-18	ENSG00000121807	ENSG00000121807	protein_coding
FUT7	9	complement(137030174..137032088)	185.286	0.628204	1.54564	1.49408e-21	7.72637e-19	2.75254e-17	ENSG00000180549	ENSG00000180549	protein_coding
CXCR6	3	45940933..45948351	115.1	0.654831	1.57443	3.9331e-21	1.90681e-18	7.24594e-17	ENSG00000172215	ENSG00000172215	protein_coding
SRSF6	20	43457893..43466046	34.4941	0.604672	1.52063	5.45394e-21	2.4886e-18	1.00478e-16	ENSG00000124193	ENSG00000124193	protein_coding
FOXP3	X	complement(49250438..49264800)	29.5281	0.686225	1.60907	8.33151e-20	3.49338e-17	1.53491e-15	ENSG00000049768	ENSG00000049768	protein_coding
RBM3	X	48574449..48581162	46.8016	0.613698	1.53018	4.14415e-19	1.60731e-16	7.63476e-15	ENSG00000102317	ENSG00000102317	protein_coding
PVRIG	7	100218241..100221490	150.5	0.604868	1.52084	1.30821e-18	4.71989e-16	2.41011e-14	ENSG00000213413	ENSG00000213413	protein_coding
TNFSF8	9	complement(114893343..114930595)	14.4302	0.798077	1.73878	6.4706e-18	2.23078e-15	1.19208e-13	ENSG00000106952	ENSG00000106952	protein_coding
ODAPH	4	75556048..75565871	21.8315	0.742443	1.67301	1.05499e-17	3.48238e-15	1.94362e-13	ENSG00000174792	ENSG00000174792	protein_coding
HRH2	5	175658030..175710756	16.0991	0.622066	1.53908	2.1562e-17	6.69025e-15	3.97236e-13	ENSG00000113749	ENSG00000113749	protein_coding
CXCL10	4	complement(76021118..76023497)	5.90215	2.05233	4.14775	3.30385e-17	1.00502e-14	6.08668e-13	ENSG00000169245	ENSG00000169245	protein_coding
CCR8	3	39329709..39333680	99.9179	0.934455	1.91117	3.8559e-17	1.10779e-14	7.10372e-13	ENSG00000179934	ENSG00000179934	protein_coding
CCR1	3	complement(46201711..46208313)	7.52157	1.12644	2.18319	5.01468e-17	1.38925e-14	9.23854e-13	ENSG00000163823	ENSG00000163823	protein_coding
FXYD2	11	complement(117800844..117828698)	13.02	1.44382	2.7204	5.65953e-17	1.54038e-14	1.04265e-12	ENSG00000137731	ENSG00000137731	protein_coding
P2RY14	3	complement(151212117..151278542)	6.39274	1.05215	2.07361	8.07971e-17	2.16118e-14	1.48852e-12	ENSG00000174944	ENSG00000174944	protein_coding
MB	22	complement(35606764..35637951)	29.7432	1.09502	2.13617	8.36727e-17	2.1635e-14	1.5415e-12	ENSG00000198125	ENSG00000198125	protein_coding
GNB4	3	complement(179396088..179451476)	1.91566	1.30242	2.46642	1.18577e-16	2.9671e-14	2.18454e-12	ENSG00000114450	ENSG00000114450	protein_coding
WSB1	17	27294076..27315926	8.98304	0.655326	1.57497	3.4167e-16	7.79511e-14	6.29459e-12	ENSG00000109046	ENSG00000109046	protein_coding
CCR5	3	46370946..46376206	40.0002	0.909493	1.87839	5.68803e-16	1.26063e-13	1.04791e-11	ENSG00000160791	ENSG00000160791	protein_coding
C20orf204	20	64034344..64039962	24.3002	0.755594	1.68833	2.22014e-15	4.53202e-13	4.09017e-11	ENSG00000196421	ENSG00000196421	protein_coding
NCF2	1	complement(183554461..183590905)	17.9335	0.782162	1.71971	3.62204e-15	7.20415e-13	6.67289e-11	ENSG00000116701	ENSG00000116701	protein_coding
CX3CR1	3	complement(39263495..39281735)	18.0391	0.66125	1.58145	5.03052e-15	9.75543e-13	9.26772e-11	ENSG00000168329	ENSG00000168329	protein_coding
CD300A	17	74466399..74484794	43.0928	0.728936	1.65742	3.39686e-14	6.19525e-12	6.25804e-10	ENSG00000167851	ENSG00000167851	protein_coding
CLN6	15	complement(68206992..68257211)	17.1767	0.602556	1.5184	3.48218e-14	6.20949e-12	6.41522e-10	ENSG00000128973	ENSG00000128973	protein_coding
TMEM63A	1	complement(225845536..225882380)	11.94	0.655828	1.57552	4.66443e-14	8.22318e-12	8.59328e-10	ENSG00000196187	ENSG00000196187	protein_coding
ACSL6	5	complement(131949973..132012243)	3.32301	0.665271	1.58587	5.76987e-14	9.94598e-12	1.06298e-09	ENSG00000164398	ENSG00000164398	protein_coding
ITGA3	17	50055968..50090481	6.86056	0.711442	1.63744	1.53349e-13	2.42761e-11	2.82515e-09	ENSG00000005884	ENSG00000005884	protein_coding
FOXB1	15	60004234..60061730	15.5201	0.793282	1.73301	2.63769e-13	4.0516e-11	4.85941e-09	ENSG00000171956	ENSG00000171956	protein_coding
FAM110C	2	complement(38814..46870)	4.78085	1.19754	2.29349	3.12058e-13	4.70025e-11	5.74904e-09	ENSG00000184731	ENSG00000184731	protein_coding
MPO	17	complement(58269855..58280935)	3.36992	1.49107	2.81097	4.62981e-13	6.72376e-11	8.5295e-09	ENSG00000005381	ENSG00000005381	protein_coding
TPCN2	11	69048932..69136316	3.63695	0.790885	1.73013	7.66828e-13	1.06219e-10	1.41273e-08	ENSG00000162341	ENSG00000162341	protein_coding
TRAT1	3	108822770..108855005	59.9198	0.651117	1.57038	2.15236e-12	2.69287e-10	3.96529e-08	ENSG00000163519	ENSG00000163519	protein_coding
LRRC32	11	complement(76657524..76670747)	3.64294	1.58974	3.00996	3.88761e-12	4.63941e-10	7.16214e-08	ENSG00000137507	ENSG00000137507	protein_coding
BCL2L11	2	111119378..111168445	29.1306	0.614165	1.53067	5.85218e-12	6.77543e-10	1.07815e-07	ENSG00000153094	ENSG00000153094	protein_coding
NEK8	17	28725897..28743455	2.0869	1.38018	2.60301	8.51415e-12	9.71239e-10	1.56856e-07	ENSG00000160602	ENSG00000160602	protein_coding
EPHB3	3	184561785..184582408	4.20205	1.13669	2.19875	1.37521e-11	1.54601e-09	2.53355e-07	ENSG00000182580	ENSG00000182580	protein_coding
SMIM43	4	complement(121758881..121765427)	1.2954	2.33219	5.0357	1.49487e-11	1.65653e-09	2.75401e-07	ENSG00000164112	ENSG00000164112	protein_coding
AQP3	9	complement(33441156..33447596)	32.5253	1.34268	2.53622	2.88134e-11	2.98007e-09	5.30829e-07	ENSG00000165272	ENSG00000165272	protein_coding
XAF1	17	6755447..6775647	6.85303	0.60161	1.51741	7.50041e-11	7.22741e-09	1.3818e-06	ENSG00000132530	ENSG00000132530	protein_coding
LSR	19	35248330..35267964	12.574	0.907158	1.87535	8.95676e-11	8.32067e-09	1.6501e-06	ENSG00000105699	ENSG00000105699	protein_coding
F5	1	complement(169511951..169586588)	8.36593	0.62472	1.54191	1.07605e-10	9.87802e-09	1.98241e-06	ENSG00000198734	ENSG00000198734	protein_coding
CPVL	7	complement(28995235..29195451)	0.969449	1.89522	3.71978	1.45501e-10	1.29907e-08	2.68057e-06	ENSG00000106066	ENSG00000106066	protein_coding
RIPK3	14	complement(24336025..24340022)	11.2179	0.665302	1.5859	9.90212e-10	7.31531e-08	1.82427e-05	ENSG00000129465	ENSG00000129465	protein_coding
ESM1	5	complement(54977867..55022671)	1.92103	1.37926	2.60134	1.04373e-09	7.6741e-08	1.92286e-05	ENSG00000164283	ENSG00000164283	protein_coding
TMPRSS11E	4	68447463..68497604	5.13051	1.22378	2.33557	1.38259e-09	9.8392e-08	2.54714e-05	ENSG00000087128	ENSG00000087128	protein_coding
EEPD1	7	36153254..36301538	5.37557	0.791522	1.7309	1.58097e-09	1.10483e-07	2.91262e-05	ENSG00000122547	ENSG00000122547	protein_coding
SYNJ2BP	14	complement(70366499..70417090)	2.42049	0.821047	1.76669	1.58898e-09	1.10545e-07	2.92738e-05	ENSG00000213463	ENSG00000213463	protein_coding
CPNE5	6	complement(36740775..36839444)	1.74702	1.23396	2.35211	5.7716e-09	3.48407e-07	0.00010633	ENSG00000124772	ENSG00000124772	protein_coding
SURF2	9	133356550..133361158	28.9813	0.611426	1.52777	6.70758e-09	4.01782e-07	0.000123574	ENSG00000148291	ENSG00000148291	protein_coding
SH2D3A	19	complement(6752160..6767463)	10.3193	0.609006	1.52521	3.30278e-08	1.62664e-06	0.000608471	ENSG00000125731	ENSG00000125731	protein_coding
RSAD2	2	6865557..6898239	3.45337	0.76039	1.69395	8.37446e-08	3.72268e-06	0.00154283	ENSG00000134321	ENSG00000134321	protein_coding
FAAH2	X	57286706..57489193	22.7007	0.782917	1.72061	9.4777e-08	4.09574e-06	0.00174608	ENSG00000165591	ENSG00000165591	protein_coding
GJB6	13	complement(20221962..20232365)	2.33744	1.02199	2.03072	1.02451e-07	4.40285e-06	0.00188746	ENSG00000121742	ENSG00000121742	protein_coding
ITGA6	2	172427354..172506459	0.66102	1.52287	2.87362	2.09328e-07	8.45708e-06	0.00385646	ENSG00000091409	ENSG00000091409	protein_coding
HRH4	18	24460637..24479961	0.199701	3.46782	11.0642	2.6331e-07	1.03418e-05	0.00485097	ENSG00000134489	ENSG00000134489	protein_coding
IGF1	12	complement(102395874..102481744)	1.31224	1.08977	2.12839	2.67776e-07	1.04642e-05	0.00493324	ENSG00000017427	ENSG00000017427	protein_coding
GDAP1	8	74320613..74518007	0.51555	0.900152	1.86626	3.08153e-07	1.17751e-05	0.00567711	ENSG00000104381	ENSG00000104381	protein_coding
ANKS1B	12	complement(98726457..99984936)	0.486644	1.14306	2.20849	4.1279e-07	1.5054e-05	0.00760482	ENSG00000185046	ENSG00000185046	protein_coding
EPHB1	3	134795260..135260467	0.343247	2.21166	4.63209	4.25246e-07	1.53782e-05	0.00783431	ENSG00000154928	ENSG00000154928	protein_coding
SYNJ2BP-COX16	14	complement(70326064..70417074)	9.24987	0.966977	1.95474	6.00267e-07	2.05122e-05	0.0110587	ENSG00000258644	ENSG00000258644	protein_coding
OSBPL1A	18	complement(24162045..24397880)	0.549013	1.56389	2.9565	6.06861e-07	2.06466e-05	0.0111802	ENSG00000141447	ENSG00000141447	protein_coding
MAP7	6	complement(136342281..136550819)	1.22736	1.11889	2.1718	6.12792e-07	2.07573e-05	0.0112895	ENSG00000135525	ENSG00000135525	protein_coding
CLNK	4	complement(10486395..10684768)	0.744699	1.22651	2.34001	8.41228e-07	2.765e-05	0.0154979	ENSG00000109684	ENSG00000109684	protein_coding
CPNE7	16	89575758..89597246	3.33027	1.11823	2.1708	8.77888e-07	2.8794e-05	0.0161733	ENSG00000178773	ENSG00000178773	protein_coding
GLYCTK	3	52287089..52295257	3.80853	0.658079	1.57798	1.20211e-06	3.76759e-05	0.0221465	ENSG00000168237	ENSG00000168237	protein_coding
IL4	5	132673986..132682678	3.66771	1.41724	2.67074	1.2554e-06	3.91877e-05	0.0231283	ENSG00000113520	ENSG00000113520	protein_coding
CHRNA6	8	complement(42752620..42796392)	3.34099	1.02693	2.03768	1.71421e-06	5.13403e-05	0.0315809	ENSG00000147434	ENSG00000147434	protein_coding
CNTNAP1	17	42682531..42699993	0.671361	1.27675	2.42292	2.36805e-06	6.7377e-05	0.0436267	ENSG00000108797	ENSG00000108797	protein_coding
FRMPD3	X	107449652..107605255	0.0877636	2.69297	6.46643	2.53262e-06	7.07946e-05	0.0466584	ENSG00000147234	ENSG00000147234	protein_coding
CDH1	16	68737292..68835537	0.453456	1.68603	3.2177	2.5836e-06	7.15753e-05	0.0475976	ENSG00000039068	ENSG00000039068	protein_coding
STK36	2	218672069..218702716	1.49482	0.849495	1.80187	2.74988e-06	7.53738e-05	0.050661	ENSG00000163482	ENSG00000163482	protein_coding
EGLN3	14	complement(33924227..34462774)	8.92663	0.724749	1.65261	2.8157e-06	7.69063e-05	0.0518737	ENSG00000129521	ENSG00000129521	protein_coding
PI16	6	36948263..36964837	11.6379	1.05814	2.08225	2.93145e-06	7.96472e-05	0.0540061	ENSG00000164530	ENSG00000164530	protein_coding
LUC7L	16	complement(188969..229463)	3.7243	0.663993	1.58446	3.17155e-06	8.49032e-05	0.0584295	ENSG00000007392	ENSG00000007392	protein_coding
PICK1	22	38056311..38075701	4.10274	0.723993	1.65175	3.34186e-06	8.90817e-05	0.061567	ENSG00000100151	ENSG00000100151	protein_coding
PIWIL2	8	22275316..22357568	2.11138	0.934563	1.91131	3.63622e-06	9.64313e-05	0.0669901	ENSG00000197181	ENSG00000197181	protein_coding
GTF2IRD1	7	74453790..74602605	0.838145	1.00172	2.00238	3.78729e-06	9.95472e-05	0.0697732	ENSG00000006704	ENSG00000006704	protein_coding
CYP2B6	19	40991282..41018398	0.310228	2.27246	4.83147	6.88489e-06	0.000166634	0.12684	ENSG00000197408	ENSG00000197408	protein_coding
KCNA2	1	complement(110519837..110631474)	1.33759	0.661303	1.58151	7.17433e-06	0.00017283	0.132173	ENSG00000177301	ENSG00000177301	protein_coding
GJB2	13	complement(20187463..20192938)	4.92644	0.708618	1.63424	8.65865e-06	0.000202305	0.159518	ENSG00000165474	ENSG00000165474	protein_coding
CCR10	17	complement(42678889..42683917)	3.70084	1.01213	2.01688	9.56329e-06	0.0002198	0.176185	ENSG00000184451	ENSG00000184451	protein_coding
TMEM213	7	138797952..138838101	0.138274	2.82563	7.08925	9.98609e-06	0.000226829	0.183974	ENSG00000214128	ENSG00000214128	protein_coding
EML5	14	complement(88612431..88792953)	0.538327	0.927644	1.90217	1.02866e-05	0.000232296	0.189511	ENSG00000165521	ENSG00000165521	protein_coding
ZNF469	16	88382959..88440757	0.349788	0.946789	1.92758	1.14261e-05	0.000253596	0.210502	ENSG00000225614	ENSG00000225614	protein_coding
TSHR	14	80954989..81146306	0.427472	1.2344	2.35284	1.17949e-05	0.000260292	0.217297	ENSG00000165409	ENSG00000165409	protein_coding
GPR87	3	complement(151294086..151316820)	2.502	1.28875	2.44316	1.24549e-05	0.000271003	0.229456	ENSG00000138271	ENSG00000138271	protein_coding
TNIP3	4	complement(121131408..121227466)	5.54416	0.66355	1.58397	1.25853e-05	0.000272313	0.231859	ENSG00000050730	ENSG00000050730	protein_coding
ATP8A2	13	25371974..26025851	0.143335	1.48311	2.79551	1.40314e-05	0.000299838	0.2585	ENSG00000132932	ENSG00000132932	protein_coding
ELAC1	18	50967991..50988121	5.14183	0.716411	1.64309	1.63634e-05	0.000339842	0.301463	ENSG00000141642	ENSG00000141642	protein_coding
TRIB2	2	12716910..12742734	5.51432	0.725203	1.65313	1.66723e-05	0.000344872	0.307153	ENSG00000071575	ENSG00000071575	protein_coding
ADTRP	6	complement(11712054..11807046)	8.29435	0.709996	1.6358	1.88695e-05	0.00038217	0.347634	ENSG00000111863	ENSG00000111863	protein_coding
BIK	22	43110750..43129712	4.20882	0.918417	1.89004	1.89416e-05	0.000383094	0.348961	ENSG00000100290	ENSG00000100290	protein_coding
PNPLA5	22	complement(43879678..43892013)	0.251667	2.77696	6.85407	1.99285e-05	0.000397391	0.367142	ENSG00000100341	ENSG00000100341	protein_coding
RHOU	1	228735479..228746664	1.16188	1.04939	2.06966	2.81951e-05	0.000531143	0.519438	ENSG00000116574	ENSG00000116574	protein_coding
SMPD3	16	complement(68358327..68448508)	0.663182	1.16521	2.24266	2.8879e-05	0.000539793	0.532037	ENSG00000103056	ENSG00000103056	protein_coding
JCHAIN	4	complement(70655541..70681817)	0.669326	2.33369	5.04094	3.00504e-05	0.000557657	0.553618	ENSG00000132465	ENSG00000132465	protein_coding
ZNF594	17	complement(5179535..5191868)	0.402202	1.2426	2.36625	3.31158e-05	0.000604422	0.610092	ENSG00000180626	ENSG00000180626	protein_coding
PKIG	20	44531785..44624247	3.60996	0.766599	1.70125	3.32171e-05	0.000604699	0.611958	ENSG00000168734	ENSG00000168734	protein_coding
NLRP6	11	278407..285388	2.95836	0.72706	1.65526	3.34239e-05	0.000607187	0.615768	ENSG00000174885	ENSG00000174885	protein_coding
TMEM30B	14	complement(61277370..61281761)	1.11772	0.936946	1.91447	3.47004e-05	0.000625979	0.639286	ENSG00000182107	ENSG00000182107	protein_coding
CD79A	19	41877279..41881372	5.71405	0.794415	1.73437	3.51711e-05	0.000632999	0.647958	ENSG00000105369	ENSG00000105369	protein_coding
SSTR3	22	complement(37204237..37212477)	0.782347	1.10971	2.15803	3.65535e-05	0.000650335	0.673426	ENSG00000278195	ENSG00000278195	protein_coding
USP40	2	complement(233475526..233566782)	1.54621	0.747123	1.67844	3.88545e-05	0.00068421	0.715816	ENSG00000085982	ENSG00000085982	protein_coding
TRPV3	17	complement(3510502..3557812)	0.64531	0.87503	1.83405	4.03236e-05	0.000708472	0.742882	ENSG00000167723	ENSG00000167723	protein_coding
TIMD4	5	complement(156919292..156963226)	10.9956	0.729804	1.65841	4.03843e-05	0.000708735	0.743999	ENSG00000145850	ENSG00000145850	protein_coding
TMEM229B	14	complement(67447084..67533739)	1.47854	0.723421	1.65109	4.37151e-05	0.000756915	0.805363	ENSG00000198133	ENSG00000198133	protein_coding
GBP6	1	89364059..89388160	0.304936	1.69303	3.23335	4.39218e-05	0.000759647	0.809171	ENSG00000183347	ENSG00000183347	protein_coding
FGD2	6	37005646..37029069	2.50573	0.829883	1.77754	4.56886e-05	0.000787571	0.841722	ENSG00000146192	ENSG00000146192	protein_coding
MDP1	14	complement(24213943..24216070)	21.4105	0.684446	1.60708	4.59612e-05	0.000791109	0.846743	ENSG00000213920	ENSG00000213920	protein_coding
RAB19	7	140404058..140427974	1.91557	0.914931	1.88548	4.63144e-05	0.000794825	0.853251	ENSG00000146955	ENSG00000146955	protein_coding
HSPE1-MOB4	2	197500413..197550726	10.6378	0.682235	1.60462	4.81824e-05	0.000818732	0.887665	ENSG00000270757	ENSG00000270757	protein_coding
NMU	4	complement(55595229..55636698)	1.3671	1.771	3.4129	4.83922e-05	0.000820499	0.89153	ENSG00000109255	ENSG00000109255	protein_coding
SMIM35	11	complement(118003634..118088299)	6.20727	0.638721	1.55695	4.87963e-05	0.000823811	0.898973	ENSG00000255274	ENSG00000255274	protein_coding
SNCB	5	complement(176620082..176630556)	2.8601	1.04291	2.06038	5.51292e-05	0.000914732	1	ENSG00000074317	ENSG00000074317	protein_coding
SPINK2	4	complement(56809860..56821742)	9.13445	1.06667	2.09459	5.54885e-05	0.000918728	1	ENSG00000128040	ENSG00000128040	protein_coding
MAGI1	3	complement(65353525..66038918)	1.00787	0.958109	1.94276	5.73239e-05	0.000939095	1	ENSG00000151276	ENSG00000151276	protein_coding
C11orf80	11	66744451..66843516	4.68589	0.603912	1.51983	5.99991e-05	0.000977758	1	ENSG00000173715	ENSG00000173715	protein_coding
NCF1	7	74774011..74789315	7.4976	0.591782	1.50711	6.1909e-05	0.00100256	1	ENSG00000158517	ENSG00000158517	protein_coding
TXK	4	complement(48066393..48134250)	4.43872	0.713067	1.63929	6.21255e-05	0.00100397	1	ENSG00000074966	ENSG00000074966	protein_coding
BORCS8	19	complement(19176903..19192591)	3.27224	0.620076	1.53696	6.42362e-05	0.00102763	1	ENSG00000254901	ENSG00000254901	protein_coding
MGAT3	22	39457012..39492194	1.33259	0.771865	1.70748	6.70092e-05	0.00106405	1	ENSG00000128268	ENSG00000128268	protein_coding
HHLA2	3	108296529..108378285	3.5622	0.667749	1.58859	7.12094e-05	0.00112271	1	ENSG00000114455	ENSG00000114455	protein_coding
ENPEP	4	110365733..110565285	0.423596	1.1021	2.14667	7.39901e-05	0.00115394	1	ENSG00000138792	ENSG00000138792	protein_coding
TMPPE	3	complement(33090421..33097146)	1.08289	0.876603	1.83605	7.87151e-05	0.00121511	1	ENSG00000188167	ENSG00000188167	protein_coding
GPR101	X	complement(137023929..137033995)	0.186804	1.78602	3.44862	8.4081e-05	0.00128389	1	ENSG00000165370	ENSG00000165370	protein_coding
CCNI2	5	132747426..132754403	4.08	0.619165	1.53599	8.64328e-05	0.00131592	1	ENSG00000205089	ENSG00000205089	protein_coding
CYB5D1	17	7857746..7862282	2.30078	0.609026	1.52523	8.78583e-05	0.00133351	1	ENSG00000182224	ENSG00000182224	protein_coding
EID3	12	104303739..104305205	5.19344	0.692901	1.61653	8.94732e-05	0.00135423	1	ENSG00000255150	ENSG00000255150	protein_coding
BFSP2	3	133400056..133475222	4.34994	0.746463	1.67767	0.000100903	0.0014824	1	ENSG00000170819	ENSG00000170819	protein_coding
ART3	4	76011184..76114048	0.524257	1.26085	2.39636	0.000120732	0.00171838	1	ENSG00000156219	ENSG00000156219	protein_coding
gene:ENSG00000249209	21	complement(33584687..33931607)	7.69838	0.674878	1.59646	0.000129283	0.00181676	1	ENSG00000249209	ENSG00000249209	protein_coding
OR2A7	7	complement(144257663..144264792)	0.381563	1.6055	3.04302	0.000171939	0.00231149	1	ENSG00000243896	ENSG00000243896	protein_coding
BFSP1	20	complement(17493905..17569220)	1.32388	0.985072	1.97941	0.000177649	0.00236977	1	ENSG00000125864	ENSG00000125864	protein_coding
SEMA5A	5	complement(9035033..9546075)	0.395038	0.904234	1.87155	0.000181942	0.00241666	1	ENSG00000112902	ENSG00000112902	protein_coding
ANXA8	10	complement(47460162..47484158)	0.106886	3.4936	11.2637	0.000191231	0.0025142	1	ENSG00000265190	ENSG00000265190	protein_coding
CCR3	3	46130890..46266706	1.31626	1.30776	2.47557	0.000216774	0.00277936	1	ENSG00000183625	ENSG00000183625	protein_coding
SLC28A3	9	complement(84275457..84340758)	0.846916	0.890029	1.85321	0.000234532	0.00296297	1	ENSG00000197506	ENSG00000197506	protein_coding
H4C14	1	149832657..149839767	6.71653	0.828103	1.77535	0.000247799	0.00309032	1	ENSG00000270882	ENSG00000270882	protein_coding
TMEM98	17	32927910..32945106	1.6635	0.751562	1.68361	0.000284992	0.0034569	1	ENSG00000006042	ENSG00000006042	protein_coding
ACOXL	2	110732539..111118548	0.669748	0.844094	1.79514	0.000295651	0.00356666	1	ENSG00000153093	ENSG00000153093	protein_coding
FN1	2	complement(215360440..215436073)	3.24734	0.851964	1.80496	0.000331964	0.0039194	1	ENSG00000115414	ENSG00000115414	protein_coding
OPCML	11	complement(132414977..133532501)	0.0947798	2.41105	5.3186	0.000346808	0.00405454	1	ENSG00000183715	ENSG00000183715	protein_coding
DOCK1	10	126905409..127452517	0.0448207	3.56328	11.821	0.000390158	0.00445395	1	ENSG00000150760	ENSG00000150760	protein_coding
GOLGA8Q	15	30552050..30565684	0.129981	6.47078	88.6947	0.000407788	0.00460438	1	ENSG00000178115	ENSG00000178115	protein_coding
IL21	4	complement(122610108..122621066)	0.85903	0.978212	1.97002	0.000423708	0.00472567	1	ENSG00000138684	ENSG00000138684	protein_coding
SOAT2	12	53103486..53124535	1.79845	0.885777	1.84776	0.000438405	0.00483742	1	ENSG00000167780	ENSG00000167780	protein_coding
TNFRSF19	13	23570370..23676104	0.4429	1.30678	2.47389	0.000442993	0.00487656	1	ENSG00000127863	ENSG00000127863	protein_coding
EPSTI1	13	complement(42886388..42992271)	15.009	0.832272	1.78049	0.000454236	0.00498022	1	ENSG00000133106	ENSG00000133106	protein_coding
CEBPD	8	complement(47736913..47738164)	1.95008	1.2597	2.39446	0.000463412	0.00505628	1	ENSG00000221869	ENSG00000221869	protein_coding
SGSM1	22	24806169..24927578	0.126001	1.736	3.33111	0.000471878	0.00513374	1	ENSG00000167037	ENSG00000167037	protein_coding
IL2	4	complement(122451470..122456725)	0.446549	2.51109	5.70051	0.000483451	0.00523761	1	ENSG00000109471	ENSG00000109471	protein_coding
HTRA1	10	122458551..122514907	1.29138	0.952975	1.93586	0.000511818	0.00547232	1	ENSG00000166033	ENSG00000166033	protein_coding
RAB20	13	complement(110523066..110561722)	2.38217	0.823781	1.77004	0.000572681	0.00603572	1	ENSG00000139832	ENSG00000139832	protein_coding
MSMP	9	complement(35752990..35756613)	0.467304	2.81	7.01285	0.000574573	0.00605154	1	ENSG00000215183	ENSG00000215183	protein_coding
FAM149A	4	186104419..186175337	0.0556125	2.22553	4.67684	0.000579923	0.00609961	1	ENSG00000109794	ENSG00000109794	protein_coding
NRN1	6	complement(5997999..6007605)	2.26062	0.729612	1.65819	0.00067907	0.00695456	1	ENSG00000124785	ENSG00000124785	protein_coding
TSPAN18	11	44726465..44932423	0.329948	1.1916	2.28406	0.00073004	0.0073449	1	ENSG00000157570	ENSG00000157570	protein_coding
BHMT	5	79111809..79132288	0.110592	3.9941	15.9347	0.000808314	0.0080129	1	ENSG00000145692	ENSG00000145692	protein_coding
KBTBD11	8	1973677..2006936	0.189079	1.31052	2.4803	0.000852091	0.00839323	1	ENSG00000176595	ENSG00000176595	protein_coding
ARNT2	15	80404350..80597933	0.279207	1.24372	2.36808	0.000876903	0.00861029	1	ENSG00000172379	ENSG00000172379	protein_coding
KIAA0825	5	complement(94150851..94618604)	0.541206	0.69361	1.61733	0.00092403	0.00900465	1	ENSG00000185261	ENSG00000185261	protein_coding
BTNL8	5	180899077..180950906	3.77179	0.623249	1.54034	0.000928868	0.00902544	1	ENSG00000113303	ENSG00000113303	protein_coding
PP2D1	3	complement(19979961..20012267)	0.230462	1.7074	3.26571	0.000957016	0.00927946	1	ENSG00000183977	ENSG00000183977	protein_coding
PRSS2	7	142760398..142774564	0.317573	4.09093	17.0409	0.000959802	0.00929486	1	ENSG00000275896	ENSG00000275896	protein_coding
ZNF345	19	36850361..36913029	1.25514	0.621344	1.53831	0.00108303	0.0102203	1	ENSG00000251247	ENSG00000251247	protein_coding
SOX4	6	21593751..21598619	13.0732	0.67545	1.59709	0.00109245	0.0102904	1	ENSG00000124766	ENSG00000124766	protein_coding
C11orf86	11	66975277..66977009	0.653497	1.78494	3.44603	0.00111536	0.0104595	1	ENSG00000173237	ENSG00000173237	protein_coding
IL3	5	132060655..132063204	72.9236	0.723994	1.65175	0.00115168	0.0107215	1	ENSG00000164399	ENSG00000164399	protein_coding
S100A14	1	complement(153614255..153616986)	0.358454	2.50134	5.66211	0.00117464	0.0109057	1	ENSG00000189334	ENSG00000189334	protein_coding
CGN	1	151510510..151538692	0.629586	0.736946	1.66664	0.00124886	0.0114751	1	ENSG00000143375	ENSG00000143375	protein_coding
RLN2	9	complement(5299864..5304716)	2.66166	0.991077	1.98767	0.00127851	0.0116744	1	ENSG00000107014	ENSG00000107014	protein_coding
LGALS14	19	39704481..39709444	0.980105	1.30572	2.47206	0.00130274	0.0118677	1	ENSG00000006659	ENSG00000006659	protein_coding
CDCP1	3	complement(45082277..45146422)	1.89979	0.638214	1.5564	0.00135299	0.0122393	1	ENSG00000163814	ENSG00000163814	protein_coding
RIMS2	8	103500610..104254430	0.0653621	1.3566	2.56082	0.00144266	0.0129298	1	ENSG00000176406	ENSG00000176406	protein_coding
PLXNA2	1	complement(208022242..208244384)	0.0774162	1.49907	2.82661	0.0014972	0.013322	1	ENSG00000076356	ENSG00000076356	protein_coding
CLEC7A	12	complement(10116777..10130258)	0.185589	2.05816	4.16456	0.00152709	0.0135534	1	ENSG00000172243	ENSG00000172243	protein_coding
CMTM8	3	32238679..32370321	3.75465	0.679329	1.6014	0.00159482	0.0140072	1	ENSG00000170293	ENSG00000170293	protein_coding
NAPSA	19	complement(50358472..50365830)	7.12997	0.734382	1.66368	0.0016231	0.0141784	1	ENSG00000131400	ENSG00000131400	protein_coding
IL17RC	3	9917074..9933630	1.55055	0.641452	1.5599	0.00168457	0.014584	1	ENSG00000163702	ENSG00000163702	protein_coding
EPGN	4	74308470..74316789	0.108102	2.06841	4.19424	0.00170531	0.0147174	1	ENSG00000182585	ENSG00000182585	protein_coding
ZNF583	19	56397966..56436035	1.10811	0.652683	1.57209	0.0017066	0.0147174	1	ENSG00000198440	ENSG00000198440	protein_coding
EPHA1	7	complement(143390289..143408856)	0.358758	1.31898	2.49489	0.00172795	0.0148325	1	ENSG00000146904	ENSG00000146904	protein_coding
MAP10	1	232805416..232809929	0.825659	0.70928	1.63499	0.00173854	0.0148843	1	ENSG00000212916	ENSG00000212916	protein_coding
TREML2	6	complement(41189749..41201149)	0.762217	0.827115	1.77413	0.00176623	0.0150535	1	ENSG00000112195	ENSG00000112195	protein_coding
CFAP44	3	complement(113286930..113441610)	0.0576566	1.50987	2.84784	0.00178523	0.015118	1	ENSG00000206530	ENSG00000206530	protein_coding
CDC20B	5	complement(55112971..55173177)	0.1314	1.68397	3.21311	0.00181791	0.0153444	1	ENSG00000164287	ENSG00000164287	protein_coding
LRRC1	6	53794497..53924125	1.59124	0.635266	1.55322	0.00184366	0.0155111	1	ENSG00000137269	ENSG00000137269	protein_coding
HEMGN	9	complement(97926791..97944856)	0.374849	1.48915	2.80723	0.00189248	0.0158531	1	ENSG00000136929	ENSG00000136929	protein_coding
CCRL2	3	46407166..46412997	3.57675	0.588681	1.50387	0.00190335	0.0159184	1	ENSG00000121797	ENSG00000121797	protein_coding
PLGLB2	2	87748087..87759476	0.133751	2.24456	4.73893	0.00207276	0.0169246	1	ENSG00000125551	ENSG00000125551	protein_coding
C1QTNF3-AMACR	5	complement(33987174..34124528)	0.709285	1.75828	3.38295	0.00232504	0.0185358	1	ENSG00000273294	ENSG00000273294	protein_coding
GPNMB	7	23235967..23275108	0.191253	1.46123	2.75343	0.00233565	0.0186012	1	ENSG00000136235	ENSG00000136235	protein_coding
ECEL1	2	complement(232479827..232487834)	5.5022	0.62245	1.53949	0.00233826	0.0186125	1	ENSG00000171551	ENSG00000171551	protein_coding
BICC1	10	58512872..58831435	0.358777	1.07593	2.10808	0.00246758	0.0194226	1	ENSG00000122870	ENSG00000122870	protein_coding
HSPG2	1	complement(21822244..21937310)	3.5993	0.598063	1.51368	0.00262906	0.0203732	1	ENSG00000142798	ENSG00000142798	protein_coding
CD160	1	145719471..145739288	1.01006	0.776839	1.71337	0.00283536	0.0216369	1	ENSG00000117281	ENSG00000117281	protein_coding
L3HYPDH	14	complement(59460363..59484408)	1.04624	0.896449	1.86148	0.00296643	0.0224823	1	ENSG00000126790	ENSG00000126790	protein_coding
FAM171A1	10	complement(15211643..15371289)	0.891066	0.702244	1.62703	0.00310164	0.0231786	1	ENSG00000148468	ENSG00000148468	protein_coding
HKDC1	10	69220332..69267552	0.368205	0.959173	1.9442	0.00315406	0.0235251	1	ENSG00000156510	ENSG00000156510	protein_coding
GPR34	X	41688973..41697275	0.244947	1.65105	3.14061	0.00318144	0.0236596	1	ENSG00000171659	ENSG00000171659	protein_coding
DIRAS3	1	complement(68045886..68051717)	0.229244	1.82243	3.53677	0.00318877	0.0236928	1	ENSG00000162595	ENSG00000162595	protein_coding
FXYD6-FXYD2	11	complement(117820163..117876667)	0.347463	2.06352	4.18004	0.00327934	0.024146	1	ENSG00000255245	ENSG00000255245	protein_coding
ARHGAP44	17	12789498..12991643	0.0930924	1.68326	3.21153	0.00332797	0.0243884	1	ENSG00000006740	ENSG00000006740	protein_coding
GREM2	1	complement(240489573..240612155)	0.920542	0.860428	1.81558	0.00342592	0.0250116	1	ENSG00000180875	ENSG00000180875	protein_coding
CXADR	21	17513043..17593579	0.34264	0.85902	1.81381	0.00344394	0.025118	1	ENSG00000154639	ENSG00000154639	protein_coding
HNF1B	17	complement(37686431..37745059)	0.65672	1.33467	2.52218	0.00354108	0.0256233	1	ENSG00000275410	ENSG00000275410	protein_coding
gene:ENSG00000290230	8	144078642..144084330	2.65039	0.742496	1.67307	0.00363387	0.0262091	1	ENSG00000290230	ENSG00000290230	protein_coding
CEMIP	15	80779343..80951776	0.0746537	1.71213	3.27644	0.00369105	0.0264984	1	ENSG00000103888	ENSG00000103888	protein_coding
CAPN11	6	44158811..44184401	0.229578	1.40114	2.64109	0.00376732	0.0269462	1	ENSG00000137225	ENSG00000137225	protein_coding
GOLGA8T	15	30135051..30148748	0.0453859	4.99918	31.9818	0.00384798	0.0274219	1	ENSG00000261247	ENSG00000261247	protein_coding
VSTM4	10	complement(49014236..49115522)	0.397678	0.798426	1.7392	0.00391276	0.0277688	1	ENSG00000165633	ENSG00000165633	protein_coding
CCL22	16	57358783..57366189	56.6088	0.704471	1.62955	0.00399057	0.0281968	1	ENSG00000102962	ENSG00000102962	protein_coding
CFI	4	complement(109731008..109802150)	0.158732	1.87075	3.65723	0.00406671	0.0285738	1	ENSG00000205403	ENSG00000205403	protein_coding
USP43	17	9644698..9729687	0.40542	0.987731	1.98306	0.00418063	0.0292034	1	ENSG00000154914	ENSG00000154914	protein_coding
gene:ENSG00000286165	2	189661519..189667881	0.460461	1.87019	3.6558	0.00457437	0.0312905	1	ENSG00000286165	ENSG00000286165	protein_coding
KRTAP29-1	17	complement(41301826..41302851)	0.317042	1.78241	3.43999	0.00480722	0.032404	1	ENSG00000212658	ENSG00000212658	protein_coding
PAX5	9	complement(36833269..37034268)	0.0657227	1.27982	2.42809	0.00493516	0.0330596	1	ENSG00000196092	ENSG00000196092	protein_coding
RASSF8	12	25958232..26079892	0.216642	0.864689	1.82095	0.00502043	0.0334566	1	ENSG00000123094	ENSG00000123094	protein_coding
BIVM-ERCC5	13	102799110..102875994	1.47841	2.13999	4.40758	0.00519796	0.03417	1	ENSG00000270181	ENSG00000270181	protein_coding
DPY19L2	12	complement(63558913..63668939)	0.155753	1.19446	2.28858	0.00540744	0.0351597	1	ENSG00000177990	ENSG00000177990	protein_coding
SYNPO2	4	118850688..119061247	0.0789545	0.895322	1.86003	0.00580592	0.0371282	1	ENSG00000172403	ENSG00000172403	protein_coding
RLBP1	15	complement(89209869..89221614)	0.271653	1.49864	2.82577	0.00612202	0.0387286	1	ENSG00000140522	ENSG00000140522	protein_coding
MAK	6	complement(10762723..10838553)	0.0537334	2.66436	6.33944	0.00612358	0.0387286	1	ENSG00000111837	ENSG00000111837	protein_coding
PAWR	12	complement(79574979..79690964)	0.480885	0.64153	1.55998	0.00615157	0.0388251	1	ENSG00000177425	ENSG00000177425	protein_coding
LRG1	19	complement(4536402..4540036)	0.33294	1.19148	2.28387	0.00633989	0.0397242	1	ENSG00000171236	ENSG00000171236	protein_coding
LINGO1	15	complement(77613027..77820900)	0.106727	1.47816	2.78594	0.00638944	0.0398896	1	ENSG00000169783	ENSG00000169783	protein_coding
TP53I3	2	complement(24077433..24085861)	2.41314	0.630793	1.54842	0.0066972	0.0414275	1	ENSG00000115129	ENSG00000115129	protein_coding
LRRIQ3	1	complement(74026015..74198187)	0.420277	0.778211	1.715	0.00675681	0.0417297	1	ENSG00000162620	ENSG00000162620	protein_coding
FOXD4L1	2	113498665..113501150	0.290756	1.38313	2.60834	0.00689136	0.0423906	1	ENSG00000184492	ENSG00000184492	protein_coding
SLC6A17	1	110150494..110202202	0.037324	2.16026	4.46995	0.00712969	0.0435472	1	ENSG00000197106	ENSG00000197106	protein_coding
LY6G5B	6	31669976..31673776	0.382281	1.0375	2.05267	0.00715915	0.0436413	1	ENSG00000240053	ENSG00000240053	protein_coding
ATOH8	2	85751344..85791383	0.406672	0.782006	1.71952	0.00718245	0.0437661	1	ENSG00000168874	ENSG00000168874	protein_coding
ZNF66	19	20776304..20809995	0.198926	1.01279	2.01781	0.00739638	0.0448758	1	ENSG00000160229	ENSG00000160229	protein_coding
SLC13A3	20	complement(46557823..46684467)	0.136853	1.48977	2.80844	0.00749247	0.0452454	1	ENSG00000158296	ENSG00000158296	protein_coding
CCDC80	3	complement(112596797..112649530)	0.132148	0.921445	1.89401	0.00766667	0.0459796	1	ENSG00000091986	ENSG00000091986	protein_coding
ST6GALNAC3	1	76074746..76634603	0.0290915	2.12955	4.37582	0.00770201	0.0460992	1	ENSG00000184005	ENSG00000184005	protein_coding
TRPM6	9	complement(74722495..74888094)	0.1218	1.24445	2.36929	0.00772702	0.0461777	1	ENSG00000119121	ENSG00000119121	protein_coding
gene:ENSG00000249141	6	complement(166858094..166956124)	1.73979	1.27036	2.41222	0.00803922	0.047676	1	ENSG00000249141	ENSG00000249141	protein_coding
gene:ENSG00000286001	5	218298..314955	1.86859	0.601526	1.51732	0.00814403	0.048132	1	ENSG00000286001	ENSG00000286001	protein_coding
NEFL	8	complement(24950955..24956721)	1.20573	0.650363	1.56956	0.00816419	0.048231	1	ENSG00000277586	ENSG00000277586	protein_coding
SFN	1	26863149..26864456	0.913933	0.900277	1.86642	0.00829979	0.0487746	1	ENSG00000175793	ENSG00000175793	protein_coding
LGI2	4	complement(24998847..25030946)	0.106712	1.38967	2.62018	0.0084884	0.0496004	1	ENSG00000153012	ENSG00000153012	protein_coding

## Sheet: UP pathways
Category Term Co	Go term	Pathway	Total	Genes
GOTERM_BP_DIRECT	GO:0007267~	cell-cell signaling	16	SEMA5A, CCR1, CX3CR1, ENPEP, CCL22, SSTR3, IL2, TSHR, IL3, CXCL10, GJB2, GPNMB, GJB6, TNFSF8, LTB, CCR5
GOTERM_BP_DIRECT	GO:0006954~	inflammatory response	19	CCR1, CX3CR1, CCL22, CXCR6, HSPG2, IL17RC, MSMP, FOXP3, CXCL10, FUT7, CLEC7A, CXCR3, TNIP3, CCRL2, HRH4, CCR5, CCR4, CCR3, CCR2
GOTERM_BP_DIRECT	GO:0032729~	positive regulation of interferon-gamma production	6	IL21, CLEC7A, CD160, TXK, IL2, CCR2
GOTERM_BP_DIRECT	GO:2000320~	negative regulation of T-helper 17 cell differentiation	3	IL4, FOXP3, IL2 228
GOTERM_BP_DIRECT	GO:0042110~	T cell activation	4	IL4, CLEC7A, TREML2, FOXP3
GOTERM_BP_DIRECT	GO:0050860~	negative regulation of T cell receptor signaling pathway	3	CD160, PVRIG, PAWR
GOTERM_BP_DIRECT	GO:0042104~	positive regulation of activated T cell proliferation	3	CD160, PVRIG, PAWR
GOTERM_BP_DIRECT	GO:0043029~	T cell homeostasis	3	BCL2L11, RIPK3, FOXP3
GOTERM_BP_DIRECT	GO:0001818~	negative regulation of cytokine production	3	GPNMB, LRRC32, FOXP3
GOTERM_BP_DIRECT	GO:0048469~	cell maturation	3	IL21, BFSP2, BFSP1

## Sheet: Down
Name	Chromosome	Region	Max group mean	Log₂ fold change	Fold change	P-value	FDR p-value	Bonferroni	Gene ID	ENSEMBL	Biotype
RCN3	19	49528003..49546962	20.5358	-1.81299	-3.51371	2.2981e-53	8.91319e-50	4.23379e-49	ENSG00000142552	ENSG00000142552	protein_coding
FSCN1	7	5592816..5606655	51.575	-1.10598	-2.15245	1.31435e-48	3.39846e-45	2.42142e-44	ENSG00000075618	ENSG00000075618	protein_coding
FCER2	19	complement(7688758..7702146)	13.9598	-2.061	-4.17274	1.98845e-47	4.40697e-44	3.66332e-43	ENSG00000104921	ENSG00000104921	protein_coding
QPRT	16	29663279..29698699	32.7311	-0.816164	-1.76072	7.38291e-33	1.14538e-29	1.36015e-28	ENSG00000103485	ENSG00000103485	protein_coding
TSC22D3	X	complement(107713221..107777342)	91.3711	-0.789745	-1.72877	9.2476e-32	1.19556e-28	1.70368e-27	ENSG00000157514	ENSG00000157514	protein_coding
PYCR1	17	complement(81932384..81942412)	40.1155	-0.757792	-1.6909	8.12631e-28	7.41598e-25	1.49711e-23	ENSG00000183010	ENSG00000183010	protein_coding
RASGRP4	19	complement(38409051..38426305)	15.0805	-0.925545	-1.8994	1.50569e-25	1.22944e-22	2.77394e-21	ENSG00000171777	ENSG00000171777	protein_coding
KDELR3	22	38468078..38483447	12.2235	-1.42585	-2.68672	1.98528e-25	1.53998e-22	3.65748e-21	ENSG00000100196	ENSG00000100196	protein_coding
ACTN1	14	complement(68874128..68979440)	29.6877	-0.666684	-1.58742	3.66126e-24	2.58185e-21	6.74514e-20	ENSG00000072110	ENSG00000072110	protein_coding
HSPB1	7	76302673..76304295	370.564	-0.77757	-1.71424	6.65955e-24	4.30485e-21	1.22689e-19	ENSG00000106211	ENSG00000106211	protein_coding
PHLDA2	11	complement(2928273..2929420)	77.5559	-0.874549	-1.83344	5.47605e-22	3.03412e-19	1.00885e-17	ENSG00000181649	ENSG00000181649	protein_coding
CERCAM	9	128411751..128437351	23.0142	-0.672175	-1.59347	3.90736e-21	1.90681e-18	7.19854e-17	ENSG00000167123	ENSG00000167123	protein_coding
CTH	1	70411218..70439851	19.3461	-0.657774	-1.57765	7.48942e-19	2.83393e-16	1.37978e-14	ENSG00000116761	ENSG00000116761	protein_coding
RHOB	2	20447074..20449440	79.1502	-0.696211	-1.62024	4.78401e-17	1.34944e-14	8.81357e-13	ENSG00000143878	ENSG00000143878	protein_coding
CD68	17	7579491..7582111	118.265	-0.73034	-1.65903	8.2553e-17	2.1635e-14	1.52087e-12	ENSG00000129226	ENSG00000129226	protein_coding
NCS1	9	130172404..130237303	14.3055	-0.804093	-1.74605	1.44189e-16	3.49524e-14	2.6564e-12	ENSG00000107130	ENSG00000107130	protein_coding
LRP11	6	complement(149818757..149864359)	6.09242	-0.701431	-1.62612	1.48001e-16	3.53245e-14	2.72662e-12	ENSG00000120256	ENSG00000120256	protein_coding
SERPINE2	2	complement(223975045..224039318)	15.7447	-0.805818	-1.74814	2.87754e-16	6.66301e-14	5.30129e-12	ENSG00000135919	ENSG00000135919	protein_coding
TMEM59L	19	18607430..18621039	2.69694	-2.13619	-4.39601	7.3793e-16	1.60251e-13	1.35949e-11	ENSG00000105696	ENSG00000105696	protein_coding
RIPK2	8	89757806..89791064	10.0149	-0.796633	-1.73704	7.4372e-16	1.60251e-13	1.37016e-11	ENSG00000104312	ENSG00000104312	protein_coding
TP53I11	11	complement(44885903..44951306)	6.58223	-0.618298	-1.53506	3.43427e-14	6.19525e-12	6.32695e-10	ENSG00000175274	ENSG00000175274	protein_coding
GLIS2	16	4314761..4339597	6.84315	-0.954795	-1.9383	5.58969e-14	9.74365e-12	1.02979e-09	ENSG00000126603	ENSG00000126603	protein_coding
SELENOM	22	complement(31104772..31120069)	22.0948	-0.984203	-1.97822	6.43059e-14	1.08439e-11	1.18471e-09	ENSG00000198832	ENSG00000198832	protein_coding
NDRG1	8	complement(133237175..133302022)	151.877	-0.868386	-1.82562	5.45135e-13	7.75892e-11	1.0043e-08	ENSG00000104419	ENSG00000104419	protein_coding
MAPK8IP3	16	1706166..1770351	15.3873	-0.702204	-1.62699	1.86517e-12	2.41136e-10	3.43621e-08	ENSG00000138834	ENSG00000138834	protein_coding
ELFN2	22	complement(37367960..37427479)	2.01328	-1.15603	-2.22844	3.62198e-11	3.69681e-09	6.67278e-07	ENSG00000166897	ENSG00000166897	protein_coding
TMEM63C	14	77116568..77259495	2.72265	-0.828146	-1.7754	1.37821e-10	1.24311e-08	2.53907e-06	ENSG00000165548	ENSG00000165548	protein_coding
CYP1A1	15	complement(74719542..74725536)	2.09824	-1.21084	-2.31473	1.84779e-10	1.60149e-08	3.40418e-06	ENSG00000140465	ENSG00000140465	protein_coding
CAPN5	11	77066961..77126155	4.45822	-0.974672	-1.96519	5.43697e-10	4.26006e-08	1.00165e-05	ENSG00000149260	ENSG00000149260	protein_coding
HIC1	17	2054154..2063241	4.05981	-0.776482	-1.71295	6.10244e-10	4.73366e-08	1.12425e-05	ENSG00000177374	ENSG00000177374	protein_coding
CABP4	11	67452406..67461752	1.06353	-1.43188	-2.69797	1.90193e-09	1.29415e-07	3.50393e-05	ENSG00000175544	ENSG00000175544	protein_coding
ASS1	9	130444961..130501274	3.53112	-1.24754	-2.37437	2.01227e-09	1.35732e-07	3.70721e-05	ENSG00000130707	ENSG00000130707	protein_coding
ANGPTL4	19	8363289..8374370	4.4631	-1.3438	-2.53818	2.23283e-09	1.48066e-07	4.11355e-05	ENSG00000167772	ENSG00000167772	protein_coding
PLAUR	19	complement(43646095..43670547)	13.6432	-0.657193	-1.57701	5.29618e-09	3.24763e-07	9.75715e-05	ENSG00000011422	ENSG00000011422	protein_coding
SLC6A4	17	complement(30194319..30236002)	2.0539	-0.841979	-1.79251	1.53124e-08	8.24847e-07	0.000282099	ENSG00000108576	ENSG00000108576	protein_coding
PANX2	22	50170731..50180295	10.5422	-0.677157	-1.59899	2.46493e-08	1.26626e-06	0.000454115	ENSG00000073150	ENSG00000073150	protein_coding
NPW	16	2009926..2020755	13.6824	-0.951838	-1.93434	2.63525e-08	1.34928e-06	0.000485492	ENSG00000183971	ENSG00000183971	protein_coding
APLP1	19	35867899..35879792	3.36413	-0.819993	-1.7654	4.2982e-08	2.07733e-06	0.000791858	ENSG00000105290	ENSG00000105290	protein_coding
NLGN2	17	7404874..7419860	9.10254	-0.600867	-1.51663	5.08253e-08	2.40498e-06	0.000936355	ENSG00000169992	ENSG00000169992	protein_coding
KANK2	19	complement(11164270..11197791)	3.96844	-0.675725	-1.5974	6.59499e-08	3.01813e-06	0.001215	ENSG00000197256	ENSG00000197256	protein_coding
LRP1	12	57128483..57213361	0.965043	-0.799223	-1.74016	1.01717e-07	4.38346e-06	0.00187394	ENSG00000123384	ENSG00000123384	protein_coding
gene:ENSG00000285816	11	65261928..65326543	3.11393	-0.964808	-1.9518	1.19914e-07	5.09682e-06	0.00220917	ENSG00000285816	ENSG00000285816	protein_coding
SLCO2B1	11	75100563..75206549	0.14092	-3.68091	-12.8252	1.82543e-07	7.51187e-06	0.00336299	ENSG00000137491	ENSG00000137491	protein_coding
MATN4	20	complement(45293445..45308529)	1.74529	-1.174	-2.25636	1.97609e-07	8.04648e-06	0.00364056	ENSG00000124159	ENSG00000124159	protein_coding
OPLAH	8	complement(144051266..144063965)	3.72732	-0.679763	-1.60188	2.30242e-07	9.20612e-06	0.00424175	ENSG00000178814	ENSG00000178814	protein_coding
CBS	21	complement(43053191..43076943)	6.84227	-0.635673	-1.55366	4.68071e-07	1.66935e-05	0.00862327	ENSG00000160200	ENSG00000160200	protein_coding
LZTS1	8	complement(20246165..20303963)	11.4011	-0.682864	-1.60532	5.01759e-07	1.77723e-05	0.0092439	ENSG00000061337	ENSG00000061337	protein_coding
IQSEC2	X	complement(53225828..53321350)	0.375339	-1.13123	-2.19046	5.39295e-07	1.88437e-05	0.00993543	ENSG00000124313	ENSG00000124313	protein_coding
MEIS3	19	complement(47403124..47419527)	0.865907	-1.38704	-2.61541	1.1092e-06	3.52626e-05	0.0204348	ENSG00000105419	ENSG00000105419	protein_coding
ICAM5	19	10289952..10296778	3.10884	-0.914371	-1.88475	1.45257e-06	4.4624e-05	0.0267607	ENSG00000105376	ENSG00000105376	protein_coding
SRRM3	7	76201896..76287288	0.726218	-1.44803	-2.72836	1.49153e-06	4.56402e-05	0.0274784	ENSG00000177679	ENSG00000177679	protein_coding
EIF4EBP3	5	140547662..140549576	13.6578	-0.825456	-1.7721	2.06825e-06	6.03135e-05	0.0381033	ENSG00000243056	ENSG00000243056	protein_coding
NOL3	16	67170154..67175737	8.99342	-0.695126	-1.61903	2.11662e-06	6.13781e-05	0.0389945	ENSG00000140939	ENSG00000140939	protein_coding
CCDC74A	2	131527675..131533666	4.68624	-0.812326	-1.75604	2.13766e-06	6.17573e-05	0.0393821	ENSG00000163040	ENSG00000163040	protein_coding
LYNX1	8	complement(142771197..142777810)	0.90068	-1.05913	-2.08368	3.00354e-06	8.11794e-05	0.0553342	ENSG00000180155	ENSG00000180155	protein_coding
gene:ENSG00000272822	12	complement(48903503..48957365)	2.61864	-1.22734	-2.34135	3.93571e-06	0.000102966	0.0725075	ENSG00000272822	ENSG00000272822	protein_coding
ULBP1	6	149963943..149973715	1.66829	-0.995011	-1.9931	4.94428e-06	0.000125746	0.0910884	ENSG00000111981	ENSG00000111981	protein_coding
ITGB4	17	75721328..75757818	1.05023	-0.924153	-1.89757	5.97945e-06	0.00014748	0.110159	ENSG00000132470	ENSG00000132470	protein_coding
POU6F1	12	complement(51186936..51218062)	4.37864	-0.605516	-1.52152	6.50198e-06	0.000158354	0.119786	ENSG00000184271	ENSG00000184271	protein_coding
PACSIN3	11	complement(47177522..47186443)	5.2607	-0.600343	-1.51608	7.73044e-06	0.000184224	0.142418	ENSG00000165912	ENSG00000165912	protein_coding
NUAK1	12	complement(106063345..106138954)	1.41789	-0.725265	-1.6532	8.07344e-06	0.000191809	0.148737	ENSG00000074590	ENSG00000074590	protein_coding
PMCH	12	complement(102196459..102197833)	52.0004	-0.697999	-1.62225	9.28111e-06	0.000214906	0.170986	ENSG00000183395	ENSG00000183395	protein_coding
MTSS2	16	complement(70661204..70686053)	4.61949	-0.687976	-1.61102	9.46694e-06	0.000218882	0.174409	ENSG00000132613	ENSG00000132613	protein_coding
GATM	15	complement(45361124..45402327)	1.64448	-0.681934	-1.60429	1.10113e-05	0.000245444	0.202861	ENSG00000171766	ENSG00000171766	protein_coding
CST3	20	complement(23626706..23638473)	3.35838	-0.724455	-1.65228	1.13208e-05	0.000251621	0.208564	ENSG00000101439	ENSG00000101439	protein_coding
FBXO24	7	100583982..100601117	1.44561	-0.960156	-1.94552	1.21467e-05	0.000267297	0.223779	ENSG00000106336	ENSG00000106336	protein_coding
CACNA1F	X	complement(49205063..49233371)	0.812775	-0.895265	-1.85995	1.59013e-05	0.000332469	0.292949	ENSG00000102001	ENSG00000102001	protein_coding
FAM13A	4	complement(88725955..89111398)	1.07967	-0.652656	-1.57206	1.85658e-05	0.000377625	0.342038	ENSG00000138640	ENSG00000138640	protein_coding
DPYSL4	10	132186948..132205759	2.14377	-0.887161	-1.84953	1.8737e-05	0.000380479	0.345192	ENSG00000151640	ENSG00000151640	protein_coding
C2	6	31897785..31945673	1.14021	-0.870062	-1.82774	1.97625e-05	0.000395607	0.364084	ENSG00000166278	ENSG00000166278	protein_coding
NEURL1B	5	172641263..172691540	1.23342	-0.77843	-1.71526	2.17983e-05	0.000429066	0.401591	ENSG00000214357	ENSG00000214357	protein_coding
CCDC3	10	complement(12896625..13099652)	1.48119	-1.11716	-2.1692	2.19973e-05	0.000430892	0.405256	ENSG00000151468	ENSG00000151468	protein_coding
LRRC75B	22	complement(24585620..24593208)	3.25733	-0.789502	-1.72848	2.67824e-05	0.000511068	0.493411	ENSG00000178026	ENSG00000178026	protein_coding
TBC1D16	17	complement(79932343..80035872)	0.939031	-0.684872	-1.60756	2.84145e-05	0.000532395	0.523481	ENSG00000167291	ENSG00000167291	protein_coding
DGAT2	11	75759512..75801535	4.45115	-0.613933	-1.53043	3.27041e-05	0.000598565	0.602508	ENSG00000062282	ENSG00000062282	protein_coding
RPS6KA2	6	complement(166409364..166906451)	1.45684	-0.613621	-1.53009	3.84768e-05	0.000678329	0.708858	ENSG00000071242	ENSG00000071242	protein_coding
HHIPL1	14	99645129..99680569	0.684374	-0.944356	-1.92433	4.63136e-05	0.000794825	0.853235	ENSG00000182218	ENSG00000182218	protein_coding
CAMSAP2	1	200738893..200860704	0.642048	-1.03988	-2.05606	4.90614e-05	0.000827325	0.903859	ENSG00000118200	ENSG00000118200	protein_coding
FAM114A1	4	38867677..38945739	0.284625	-1.47571	-2.78121	5.65529e-05	0.000931382	1	ENSG00000197712	ENSG00000197712	protein_coding
GPR153	1	complement(6247353..6261098)	2.3267	-0.821578	-1.76734	6.08762e-05	0.000987901	1	ENSG00000158292	ENSG00000158292	protein_coding
SLC12A8	3	complement(125082636..125212864)	0.840777	-1.12664	-2.1835	6.19838e-05	0.00100273	1	ENSG00000221955	ENSG00000221955	protein_coding
ULBP2	6	149942014..149949235	2.96753	-0.860341	-1.81547	6.27518e-05	0.00101304	1	ENSG00000131015	ENSG00000131015	protein_coding
ARHGEF40	14	21070273..21090248	0.577199	-1.11678	-2.16863	6.33374e-05	0.00101928	1	ENSG00000165801	ENSG00000165801	protein_coding
SPARCL1	4	complement(87473335..87531061)	0.556968	-1.29703	-2.45723	7.61263e-05	0.00117984	1	ENSG00000152583	ENSG00000152583	protein_coding
EGFL7	9	136658856..136672678	1.05481	-1.0015	-2.00208	7.73827e-05	0.00119693	1	ENSG00000172889	ENSG00000172889	protein_coding
DRAXIN	1	11691710..11725857	0.725905	-0.806346	-1.74878	8.12428e-05	0.00124874	1	ENSG00000162490	ENSG00000162490	protein_coding
INSR	19	complement(7112255..7294414)	0.576618	-0.973225	-1.96322	8.76139e-05	0.00133128	1	ENSG00000171105	ENSG00000171105	protein_coding
RRAD	16	complement(66921679..66925536)	31.8686	-0.785089	-1.7232	9.12601e-05	0.00137134	1	ENSG00000166592	ENSG00000166592	protein_coding
ALDH2	12	111766887..111817532	0.346598	-1.02329	-2.03255	9.20341e-05	0.0013782	1	ENSG00000111275	ENSG00000111275	protein_coding
MMP2	16	55389700..55506691	0.545494	-1.26119	-2.39693	9.27901e-05	0.00138684	1	ENSG00000087245	ENSG00000087245	protein_coding
PRR5-ARHGAP8	22	44702233..44862706	2.2503	-0.954473	-1.93787	9.54625e-05	0.00141723	1	ENSG00000248405	ENSG00000248405	protein_coding
SEMA3F	3	50155045..50189075	0.117014	-2.29426	-4.90502	0.000102975	0.00150997	1	ENSG00000001617	ENSG00000001617	protein_coding
MMP17	12	131828393..131851783	1.98954	-1.07631	-2.10864	0.000103214	0.00151205	1	ENSG00000198598	ENSG00000198598	protein_coding
TMOD1	9	97501180..97601743	8.75053	-0.613345	-1.5298	0.000104796	0.00152945	1	ENSG00000136842	ENSG00000136842	protein_coding
NDUFA4L2	12	complement(57234903..57240715)	1.82312	-1.22473	-2.33711	0.00011472	0.00164793	1	ENSG00000185633	ENSG00000185633	protein_coding
TNXB	6	complement(32041153..32115334)	0.635552	-0.847478	-1.79935	0.000117897	0.00168749	1	ENSG00000168477	ENSG00000168477	protein_coding
PTPRN	2	complement(219289623..219309648)	2.52512	-0.937345	-1.915	0.000136223	0.0018971	1	ENSG00000054356	ENSG00000054356	protein_coding
IFITM10	11	complement(1732406..1750595)	1.88433	-0.862497	-1.81818	0.000137149	0.00190827	1	ENSG00000244242	ENSG00000244242	protein_coding
TSKU	11	76782251..76798153	4.53537	-0.780259	-1.71744	0.000166874	0.00226301	1	ENSG00000182704	ENSG00000182704	protein_coding
MXRA8	1	complement(1352689..1361777)	1.39886	-0.872272	-1.83054	0.000168029	0.00227271	1	ENSG00000162576	ENSG00000162576	protein_coding
CDH24	14	complement(23047062..23057538)	2.63279	-0.611681	-1.52804	0.000170202	0.00229544	1	ENSG00000139880	ENSG00000139880	protein_coding
SHB	9	complement(37915898..38069227)	0.896204	-0.840529	-1.79071	0.00020009	0.00260638	1	ENSG00000107338	ENSG00000107338	protein_coding
BVES	6	complement(105096822..105137157)	0.672879	-1.04423	-2.06226	0.000212236	0.00273248	1	ENSG00000112276	ENSG00000112276	protein_coding
CHAC1	15	40952962..40956512	4.04799	-0.630596	-1.5482	0.000212918	0.00273898	1	ENSG00000128965	ENSG00000128965	protein_coding
TNS1	2	complement(217799588..218033982)	0.741397	-0.900287	-1.86644	0.000247128	0.00308443	1	ENSG00000079308	ENSG00000079308	protein_coding
CDC42EP5	19	complement(54465026..54473296)	6.3104	-1.06025	-2.08529	0.000279602	0.00340646	1	ENSG00000167617	ENSG00000167617	protein_coding
LRTM2	12	1820267..1836753	0.969657	-0.98693	-1.98196	0.000286747	0.00346734	1	ENSG00000166159	ENSG00000166159	protein_coding
GNG4	1	complement(235547685..235650754)	12.7104	-0.649232	-1.56833	0.000346016	0.00405139	1	ENSG00000168243	ENSG00000168243	protein_coding
IFIT1	10	89392546..89406487	1.20483	-0.690631	-1.61399	0.000364373	0.00422488	1	ENSG00000185745	ENSG00000185745	protein_coding
SLC30A3	2	complement(27253684..27275817)	2.45838	-0.764765	-1.69909	0.00036674	0.00424559	1	ENSG00000115194	ENSG00000115194	protein_coding
BAHCC1	17	81395457..81466331	0.409326	-0.82582	-1.77254	0.000396489	0.00450368	1	ENSG00000266074	ENSG00000266074	protein_coding
APOC1	19	44914247..44919349	4.81977	-0.753227	-1.68556	0.00039899	0.00451819	1	ENSG00000130208	ENSG00000130208	protein_coding
CDRT4	17	complement(15436015..15475728)	0.780731	-2.32621	-5.01488	0.000413139	0.00464116	1	ENSG00000239704	ENSG00000239704	protein_coding
ASIC3	7	151048292..151052756	1.64921	-0.842121	-1.79268	0.000422756	0.00472091	1	ENSG00000213199	ENSG00000213199	protein_coding
ASIC1	12	50057548..50083611	1.64528	-0.636059	-1.55408	0.000426608	0.00475268	1	ENSG00000110881	ENSG00000110881	protein_coding
SEZ6L2	16	complement(29871159..29899550)	0.469039	-1.18862	-2.27934	0.000446583	0.00490325	1	ENSG00000174938	ENSG00000174938	protein_coding
CYP27B1	12	complement(57762334..57768986)	6.28296	-0.733114	-1.66222	0.000451783	0.00495683	1	ENSG00000111012	ENSG00000111012	protein_coding
SCT	11	complement(626309..627181)	8.56315	-1.26228	-2.39875	0.00046378	0.00505628	1	ENSG00000070031	ENSG00000070031	protein_coding
NDNF	4	complement(121035613..121073021)	0.536483	-1.50052	-2.82946	0.000489458	0.00528792	1	ENSG00000173376	ENSG00000173376	protein_coding
SLC29A4	7	5274369..5306912	0.387094	-1.08209	-2.11711	0.000534578	0.00569214	1	ENSG00000164638	ENSG00000164638	protein_coding
GAL3ST1	22	complement(30554635..30574665)	0.225739	-1.69356	-3.23454	0.000539407	0.00573175	1	ENSG00000128242	ENSG00000128242	protein_coding
RCOR2	11	complement(63911230..63917164)	0.619827	-1.09182	-2.13142	0.000560702	0.00592556	1	ENSG00000167771	ENSG00000167771	protein_coding
POPDC3	6	complement(105157900..105180014)	0.35242	-1.85199	-3.60998	0.000567817	0.00599667	1	ENSG00000132429	ENSG00000132429	protein_coding
CFAP45	1	complement(159872364..159900165)	2.8211	-0.734916	-1.6643	0.000611479	0.00636793	1	ENSG00000213085	ENSG00000213085	protein_coding
MAP1A	15	43510958..43531620	1.46348	-0.677205	-1.59904	0.00062761	0.00649549	1	ENSG00000166963	ENSG00000166963	protein_coding
NMUR1	2	complement(231523187..231530445)	1.2795	-0.82082	-1.76641	0.000715153	0.00721853	1	ENSG00000171596	ENSG00000171596	protein_coding
HSF4	16	67164681..67169945	3.78651	-0.680921	-1.60316	0.000753561	0.00751419	1	ENSG00000102878	ENSG00000102878	protein_coding
TCP10L	21	complement(32497967..32587373)	0.195502	-1.30001	-2.46231	0.000762199	0.00758483	1	ENSG00000242220	ENSG00000242220	protein_coding
gene:ENSG00000281348	16	29817239..29830627	6.4316	-0.819522	-1.76482	0.000830202	0.00820366	1	ENSG00000281348	ENSG00000281348	protein_coding
ICAM4	19	10286955..10288522	8.44404	-0.610684	-1.52698	0.000837419	0.00826445	1	ENSG00000105371	ENSG00000105371	protein_coding
PRRT2	16	29811382..29815892	0.45364	-1.17925	-2.26459	0.000985405	0.00950129	1	ENSG00000167371	ENSG00000167371	protein_coding
TPSB2	16	complement(1227272..1230184)	1.88991	-0.913551	-1.88368	0.0010757	0.0101758	1	ENSG00000197253	ENSG00000197253	protein_coding
MMP11	22	23768226..23784316	1.60505	-0.728214	-1.65659	0.00107973	0.0101954	1	ENSG00000099953	ENSG00000099953	protein_coding
SPTBN5	15	complement(41848146..41894053)	0.177912	-1.05028	-2.07093	0.00111778	0.01047	1	ENSG00000137877	ENSG00000137877	protein_coding
PPP1R14C	6	150143044..150250392	0.832228	-1.35274	-2.55396	0.00114216	0.0106488	1	ENSG00000198729	ENSG00000198729	protein_coding
DCHS1	11	complement(6621330..6655809)	1.76059	-0.64248	-1.56101	0.00124299	0.0114308	1	ENSG00000166341	ENSG00000166341	protein_coding
SORCS2	4	7192538..7742836	0.292277	-1.02628	-2.03677	0.00125309	0.0114964	1	ENSG00000184985	ENSG00000184985	protein_coding
KCNN1	19	17951293..18000085	0.757819	-1.05814	-2.08224	0.00127303	0.011638	1	ENSG00000105642	ENSG00000105642	protein_coding
gene:ENSG00000284292	7	99325879..99394653	1.14935	-1.43858	-2.71054	0.00134257	0.0121734	1	ENSG00000284292	ENSG00000284292	protein_coding
STON1	2	48529383..48598513	0.704395	-0.779982	-1.71711	0.00137881	0.0124293	1	ENSG00000243244	ENSG00000243244	protein_coding
CPA6	8	complement(67422038..67746378)	0.363774	-1.46582	-2.76221	0.00148635	0.013283	1	ENSG00000165078	ENSG00000165078	protein_coding
CALY	10	complement(133324072..133336935)	0.433806	-1.08514	-2.12158	0.00154415	0.0136579	1	ENSG00000130643	ENSG00000130643	protein_coding
GRIN2D	19	48393668..48444931	0.721869	-0.655986	-1.57569	0.00159958	0.0140282	1	ENSG00000105464	ENSG00000105464	protein_coding
NXPH4	12	57216794..57226449	7.13891	-0.697152	-1.6213	0.00163703	0.0142759	1	ENSG00000182379	ENSG00000182379	protein_coding
EIF3CL	16	complement(28379579..28403841)	5.2831	-0.990644	-1.98707	0.00166868	0.0144712	1	ENSG00000205609	ENSG00000205609	protein_coding
ITGA11	15	complement(68296532..68432163)	0.0930285	-1.2358	-2.35512	0.00196792	0.0162741	1	ENSG00000137809	ENSG00000137809	protein_coding
DNAH17	17	complement(78423697..78577396)	0.119043	-0.994356	-1.99219	0.00197415	0.0162999	1	ENSG00000187775	ENSG00000187775	protein_coding
GRIN2C	17	complement(74842023..74861504)	0.0877366	-1.99057	-3.97394	0.00197812	0.0163237	1	ENSG00000161509	ENSG00000161509	protein_coding
WFDC5	20	complement(45109452..45115174)	0.953751	-1.5179	-2.86373	0.00209392	0.0170794	1	ENSG00000175121	ENSG00000175121	protein_coding
TBXA2R	19	complement(3594507..3606875)	1.58247	-0.650541	-1.56976	0.00218034	0.0176544	1	ENSG00000006638	ENSG00000006638	protein_coding
P3H3	12	6828407..6839847	2.56653	-0.699801	-1.62428	0.00218497	0.0176734	1	ENSG00000110811	ENSG00000110811	protein_coding
gene:ENSG00000235007	9	129139413..129260575	0.434157	-1.05492	-2.0776	0.00221943	0.0179125	1	ENSG00000235007	ENSG00000235007	protein_coding
COL10A1	6	complement(116118909..116158747)	0.344321	-1.15518	-2.22713	0.00223733	0.0180192	1	ENSG00000123500	ENSG00000123500	protein_coding
CCL23	17	complement(36013056..36017972)	7.06215	-0.594594	-1.51005	0.00246938	0.0194269	1	ENSG00000274736	ENSG00000274736	protein_coding
NKD2	5	1008802..1038943	1.89227	-0.681926	-1.60428	0.00260039	0.0201914	1	ENSG00000145506	ENSG00000145506	protein_coding
CD248	11	complement(66314494..66317044)	2.0208	-0.66363	-1.58406	0.00261537	0.0202874	1	ENSG00000174807	ENSG00000174807	protein_coding
RHCE	1	complement(25362249..25430192)	0.87371	-0.928816	-1.90371	0.00266045	0.020596	1	ENSG00000188672	ENSG00000188672	protein_coding
TMEM38A	19	16661139..16690023	2.40475	-0.602706	-1.51856	0.00268644	0.0207453	1	ENSG00000072954	ENSG00000072954	protein_coding
ATP12A	13	24680408..24712472	1.55483	-0.881517	-1.84231	0.00271181	0.0209304	1	ENSG00000075673	ENSG00000075673	protein_coding
DYSF	2	71453561..71686763	1.35552	-0.588785	-1.50398	0.00275115	0.0211398	1	ENSG00000135636	ENSG00000135636	protein_coding
CLSTN2	3	139935185..140577397	0.0451232	-1.50919	-2.8465	0.00277531	0.0212833	1	ENSG00000158258	ENSG00000158258	protein_coding
COL27A1	9	114155537..114312511	0.0507278	-1.93906	-3.83457	0.00298153	0.0225571	1	ENSG00000196739	ENSG00000196739	protein_coding
GALNT14	2	complement(30910467..31155202)	0.142602	-1.87584	-3.67016	0.00298212	0.0225571	1	ENSG00000158089	ENSG00000158089	protein_coding
RORB	9	74497335..74693177	0.417344	-0.718744	-1.64575	0.00299372	0.0225898	1	ENSG00000198963	ENSG00000198963	protein_coding
COL8A1	3	99638475..99799226	0.0368317	-3.10145	-8.58283	0.00303541	0.0228156	1	ENSG00000144810	ENSG00000144810	protein_coding
MYO1A	12	complement(57028517..57051198)	1.09743	-0.641404	-1.55985	0.00308757	0.0231292	1	ENSG00000166866	ENSG00000166866	protein_coding
HOMER3	19	complement(18929201..18941261)	2.47055	-0.760811	-1.69444	0.00313432	0.0234003	1	ENSG00000051128	ENSG00000051128	protein_coding
FZD2	17	44557484..44561262	0.776204	-0.696013	-1.62002	0.00323217	0.0239122	1	ENSG00000180340	ENSG00000180340	protein_coding
MAP1B	5	72107234..72209565	0.0360243	-1.51853	-2.86499	0.00329344	0.0241941	1	ENSG00000131711	ENSG00000131711	protein_coding
P2RX1	17	complement(3896592..3916476)	1.51855	-0.646287	-1.56513	0.00341836	0.0249682	1	ENSG00000108405	ENSG00000108405	protein_coding
USHBP1	19	complement(17249171..17282786)	0.0834001	-1.84105	-3.5827	0.00346281	0.0252098	1	ENSG00000130307	ENSG00000130307	protein_coding
CTSL	9	87724051..87731469	0.905812	-0.731705	-1.6606	0.00347547	0.0252664	1	ENSG00000135047	ENSG00000135047	protein_coding
SIX4	14	complement(60709539..60724351)	0.846287	-0.589104	-1.50431	0.00347969	0.0252852	1	ENSG00000100625	ENSG00000100625	protein_coding
NID1	1	complement(235975830..236065109)	0.344809	-1.01359	-2.01893	0.00352449	0.0255603	1	ENSG00000116962	ENSG00000116962	protein_coding
TPBGL	11	75240774..75243704	0.289328	-1.22331	-2.33481	0.00359888	0.0259688	1	ENSG00000261594	ENSG00000261594	protein_coding
TGM2	20	complement(38127385..38166578)	0.0434948	-2.70393	-6.51572	0.00368538	0.0264822	1	ENSG00000198959	ENSG00000198959	protein_coding
WNT2B	1	112466541..112530165	0.0400539	-1.41001	-2.6574	0.00381383	0.0272036	1	ENSG00000134245	ENSG00000134245	protein_coding
TOX2	20	43914852..44069616	4.11303	-0.636093	-1.55411	0.00385179	0.0274239	1	ENSG00000124191	ENSG00000124191	protein_coding
MMP10	11	complement(102770502..102780628)	0.241048	-1.77434	-3.42082	0.00402806	0.0283794	1	ENSG00000166670	ENSG00000166670	protein_coding
CDH3	16	68636189..68727468	0.546541	-0.712882	-1.63908	0.00409047	0.0287277	1	ENSG00000062038	ENSG00000062038	protein_coding
TINAGL1	1	31576485..31587686	0.0980325	-2.30736	-4.94977	0.00413403	0.0289812	1	ENSG00000142910	ENSG00000142910	protein_coding
gene:ENSG00000288698	3	179604807..179784179	2.35452	-0.845034	-1.79631	0.00417747	0.0292034	1	ENSG00000288698	ENSG00000288698	protein_coding
FFAR3	19	35358460..35360489	0.1458	-2.5213	-5.74101	0.00444148	0.0306245	1	ENSG00000185897	ENSG00000185897	protein_coding
PINX1_1	8	complement(10725399..10839847)	0.204042	-2.45069	-5.46679	0.00445226	0.0306444	1	ENSG00000258724	ENSG00000258724	protein_coding
MDK	11	46380756..46383837	4.03391	-0.759062	-1.69239	0.00448574	0.0308474	1	ENSG00000110492	ENSG00000110492	protein_coding
F8A2	X	155382095..155383801	1.52824	-1.87467	-3.66718	0.0046247	0.0314833	1	ENSG00000288709	ENSG00000288709	protein_coding
JAM2	21	25639258..25717562	0.714539	-0.682728	-1.60517	0.00463626	0.0315192	1	ENSG00000154721	ENSG00000154721	protein_coding
AOC2	17	42844580..42850707	0.833847	-0.863766	-1.81978	0.00473387	0.0320285	1	ENSG00000131480	ENSG00000131480	protein_coding
TCEA3	1	complement(23380909..23424748)	0.394936	-1.01129	-2.01571	0.00493762	0.0330596	1	ENSG00000204219	ENSG00000204219	protein_coding
NSUN7	4	40749925..40811184	0.327245	-0.975472	-1.96628	0.00502385	0.033465	1	ENSG00000179299	ENSG00000179299	protein_coding
FUT5	19	complement(5865826..5870540)	0.410144	-1.8714	-3.65889	0.00503465	0.0334877	1	ENSG00000130383	ENSG00000130383	protein_coding
NOTUM	17	complement(81952507..81961840)	6.61584	-0.67235	-1.59367	0.0051405	0.0339505	1	ENSG00000185269	ENSG00000185269	protein_coding
NECTIN1	11	complement(119623408..119729200)	0.666294	-0.612489	-1.52889	0.00516418	0.0340269	1	ENSG00000110400	ENSG00000110400	protein_coding
LGALS12	11	63506052..63516774	0.759916	-0.867148	-1.82405	0.00522188	0.0342836	1	ENSG00000133317	ENSG00000133317	protein_coding
CDH17	8	complement(94127162..94217303)	0.180681	-1.17896	-2.26413	0.00523283	0.0343194	1	ENSG00000079112	ENSG00000079112	protein_coding
SPARC	5	complement(151661096..151686975)	0.130688	-1.8594	-3.62858	0.00528909	0.0345932	1	ENSG00000113140	ENSG00000113140	protein_coding
RAET1G	6	complement(149916878..149923121)	0.1826	-1.8626	-3.63663	0.00540271	0.0351584	1	ENSG00000203722	ENSG00000203722	protein_coding
CPT1C	19	49690898..49713731	1.44462	-0.595048	-1.51052	0.00541345	0.0351756	1	ENSG00000169169	ENSG00000169169	protein_coding
LAMA5	20	complement(62307955..62367312)	0.0673473	-1.06628	-2.09402	0.00552612	0.0357221	1	ENSG00000130702	ENSG00000130702	protein_coding
MEIS2	15	complement(36889204..37101299)	0.0272863	-2.90985	-7.51542	0.00554389	0.0358217	1	ENSG00000134138	ENSG00000134138	protein_coding
NYNRIN	14	24399003..24419283	0.260457	-0.911055	-1.88042	0.00564709	0.0363523	1	ENSG00000205978	ENSG00000205978	protein_coding
PRG2	11	complement(57386780..57390650)	2.40367	-0.622447	-1.53948	0.00565689	0.0364003	1	ENSG00000186652	ENSG00000186652	protein_coding
NFATC4	14	24365673..24379604	0.291474	-1.0115	-2.01601	0.00598734	0.0380264	1	ENSG00000100968	ENSG00000100968	protein_coding
TMEM150B	19	complement(55312801..55334048)	0.646658	-1.29425	-2.45249	0.00599759	0.0380403	1	ENSG00000180061	ENSG00000180061	protein_coding
COL4A1	13	complement(110148963..110307157)	0.0192962	-5.11831	-34.7348	0.00654002	0.0406335	1	ENSG00000187498	ENSG00000187498	protein_coding
RIN1	11	complement(66330241..66336840)	0.403923	-0.828775	-1.77618	0.00688941	0.0423906	1	ENSG00000174791	ENSG00000174791	protein_coding
EFEMP1	2	complement(55865967..55924139)	0.0744898	-5.19534	-36.6398	0.00800518	0.0475262	1	ENSG00000115380	ENSG00000115380	protein_coding
GCK	7	complement(44143213..44198170)	0.245756	-0.995378	-1.9936	0.0080757	0.0478375	1	ENSG00000106633	ENSG00000106633	protein_coding
MUC12	7	100969565..101018939	0.0547244	-0.984116	-1.9781	0.00817849	0.0482621	1	ENSG00000205277	ENSG00000205277	protein_coding
FERMT2	14	complement(52857268..52952435)	0.427462	-0.853227	-1.80654	0.00850158	0.04964	1	ENSG00000073712	ENSG00000073712	protein_coding

## Sheet: Down pathways
Category Term Co	Go term	Pathway	Total	Genes
GOTERM_BP_DIRECT	GO:0030198~	extracellular matrix organization	11	MMP11, COL27A1, COL4A1, MMP2, MMP17, APLP1, COL10A1, COL8A1, NDNF, MATN4, MMP10
GOTERM_BP_DIRECT	GO:0007155~	cell adhesion	17	EGFL7, TNXB, NLGN2, ITGB4, APLP1, ICAM4, ICAM5, RHOB, NUAK1, CDH3, ITGA11, CERCAM, MXRA8, COL8A1, CDH17, FERMT2, NECTIN1
GOTERM_BP_DIRECT	GO:0016055~	Wnt signaling pathway	7	DRAXIN, FZD2, WNT2B, NOTUM, HIC1, FERMT2, NKD2
GOTERM_BP_DIRECT	GO:0030574~	collagen catabolic process	5	MMP11, CTSL, MMP2, MMP17, MMP10
GOTERM_BP_DIRECT	GO:0043506~	regulation of JUN kinase activity	3	LOC102724560, CBS, TNXB
GOTERM_BP_DIRECT	GO:0007043~	cell-cell junction assembly	5	CDH3, FSCN1, CDH24, DCHS1, CDH17
GOTERM_BP_DIRECT	GO:0002476~	antigen processing and presentation of endogenous peptide antigen via MHC class Ib	3	RAET1G, ULBP2, ULBP1
GOTERM_BP_DIRECT	GO:0001916~	positive regulation of T cell mediated cytotoxicity	3	RAET1G, ULBP2, ULBP1
GOTERM_BP_DIRECT	GO:0010718~	positive regulation of epithelial to mesenchymal transition	3	TNXB, MDK, FERMT2

## Sheet: Top 20 UP and down
Gene ID	Donor 120_1_Knockout	Donor 120_2_Knockout	Donor 121_1_Knockout	Donor 121_2_Knockout	Donor 122_1_Knockout	Donor 122_2_Knockout	Donor 120_1_Scrambled	Donor 120_2_Scrambled	Donor 121_1_Scrambled	Donor 121_2_Scrambled	Donor 122_1_Scrambled	Donor 122_2_Scrambled
GZMK	557.999	591.759	502.021	501.762	571.12	577.147	149.173	155.198	152.849	149.455	162.169	157.959	Upregulated
LTB	940.484	907.132	1304.4	1370.61	1065.43	1094.21	259.565	255.326	374.023	416.971	246.927	267.62
CXCR3	212.894	235.345	214.025	215.254	213.288	223.257	117.259	120.846	106.265	114.529	114.37	112.346
RIMS3	25.0052	19.8204	16.3021	12.8385	20.4543	14.6415	6.55538	6.63395	5.99752	5.527	6.64723	5.95995
CCR4	214.149	159.654	156.517	139.749	184.889	139.004	73.1355	73.5937	77.5068	84.403	79.6444	72.5863
LGMN	11.7421	14.6977	11.6617	12.3976	11.6909	14.4101	3.87725	5.25839	5.07139	5.23478	4.0983	5.46565
DAPP1	30.1503	30.6254	29.521	30.6857	30.515	28.5159	17.9664	19.6189	18.2064	19.3061	19.8554	19.1927
NT5E	32.8778	29.5542	25.7181	26.6413	30.5069	27.6826	18.9493	17.5638	14.6457	14.6632	16.8441	15.9023
CD27	415.293	403.984	336.789	312.313	413.594	386.951	222.251	231.168	196.655	192.27	218.9	219.752
FILIP1L	5.26097	3.48848	4.77719	4.32428	4.45137	3.14642	1.67954	1.57185	1.96845	1.89525	1.47884	1.29667
PACSIN1	6.45711	5.83253	2.76907	2.7445	5.49428	5.90325	0.913675	0.915595	0.907198	1.2298	1.18204	1.45993
IKBKE	14.9274	17.0456	17.2759	20.1145	16.9872	17.3279	8.05236	8.85958	9.1046	11.7713	7.72173	9.7875
STYK1	17.2869	17.2612	14.9958	15.5588	17.4782	16.1331	9.87349	9.59033	7.53672	8.66017	10.2654	9.95047
SH3BP5	41.2972	38.925	42.7367	43.2801	39.6089	37.5954	25.2031	23.8436	27.9767	30.6313	24.2516	26.4243
CCR2	49.3565	77.8598	40.5967	53.2063	50.8796	75.6157	24.1688	24.5253	18.7977	26.6295	19.9981	32.4894
FUT7	163.242	178.674	191.374	205.877	184.766	187.783	109.295	113.097	131.432	135.562	109.521	105.196
CXCR6	114.751	122.297	100.883	110.339	118.347	123.984	74.3275	77.5786	60.5084	66.623	74.0324	74.9652
SRSF6	31.6625	31.1487	34.9546	39.0784	35.6661	34.454	21.5907	22.4152	21.6086	25.536	20.8359	21.2842
FOXP3	25.454	30.5709	28.8606	30.1092	30.1252	32.0486	18.4592	16.0982	17.0726	21.797	15.508	18.9106
RBM3	41.6008	43.861	48.7355	55.9367	44.2572	46.4181	29.6274	27.8315	28.6935	34.536	28.1095	30.9594	Downregulated
RCN3	7.80776	5.70483	5.22615	4.44631	7.3584	5.45202	18.4466	20.3876	20.8506	17.9328	24.8118	20.7852
FSCN1	26.2419	22.7199	28.3933	24.5478	25.7054	19.7179	48.0613	48.1089	62.3352	53.3719	51.9365	45.6358
FCER2	3.37756	3.81543	3.22642	2.60855	3.778	3.80406	11.8287	9.70555	18.0059	13.7865	16.229	14.2033
QPRT	22.209	19.3864	18.1674	15.4052	20.5457	18.549	30.6196	33.3726	32.6977	33.9406	32.1414	33.6149
TSC22D3	59.8002	52.9694	56.9471	50.605	55.9227	48.9693	84.1519	81.4211	104.342	90.4653	101.746	86.0994
PYCR1	25.1734	23.2988	25.3813	23.3444	26.7106	22.1303	38.4595	37.2209	46.2956	38.8264	43.223	36.6677
RASGRP4	7.93196	7.47653	8.68506	7.90203	8.37629	8.43987	15.1323	11.5301	17.3112	16.2927	15.1361	15.0808
KDELR3	5.64912	5.70259	5.03753	3.67758	4.30222	3.69814	9.84989	12.3984	14.7096	10.0173	14.0294	12.3364
ACTN1	21.2001	19.1049	20.5555	18.9513	19.8681	15.3025	31.822	30.164	31.1429	31.722	26.8997	26.3758
HSPB1	240.61	216.585	210.423	185.476	261.397	217.816	394.92	420.531	346.047	305.903	398.899	357.085
PHLDA2	56.1508	45.5058	40.9875	34.7511	48.4991	35.0167	75.5376	88.5643	76.9961	69.4819	82.4812	72.2747
CERCAM	18.1214	16.0581	14.7108	11.5311	15.4023	13.1637	22.1823	22.8248	22.7114	22.1636	24.718	23.4854
CTH	13.8281	13.082	12.2032	12.2179	12.096	12.1286	20.3132	19.0216	20.2256	20.077	18.5484	17.8904
RHOB	64.3502	54.0604	50.7365	45.6338	49.1985	37.3241	85.5816	84.1887	83.3027	74.6936	81.9687	65.1662
CD68	88.6258	83.5673	63.7511	54.9345	79.5583	69.7214	123.799	116.668	113.009	97.5529	141.793	116.77
NCS1	10.6831	8.46799	7.68077	7.0241	9.97191	6.72593	14.8914	17.6365	13.6275	12.4099	14.9058	12.362
LRP11	4.03671	4.09205	3.50942	3.62547	3.86872	3.95232	5.55623	5.58338	6.7418	6.99703	5.56527	6.11082
SERPINE2	11.5792	10.228	8.53487	7.43401	10.3784	7.48528	15.6418	17.5285	17.483	12.6103	17.1192	14.0855
TMEM59L	0.724979	0.930643	0.477431	0.301543	0.737212	0.614496	1.95789	2.1306	3.45379	2.31051	3.17921	3.14963
RIPK2	6.80854	6.7509	4.79295	5.10229	5.92072	6.10262	9.90421	10.6131	9.76619	9.88234	9.32955	10.5938

## Sheet: Z-score calculation
Name	Donor 120_1_Knockout	Donor 120_2_Knockout	Donor 121_1_Knockout	Donor 121_2_Knockout	Donor 122_1_Knockout	Donor 122_2_Knockout	Donor 120_1_Mock	Donor 120_2_Mock	Donor 121_1_Mock	Donor 121_2_Mock	Donor 122_1_Mock	Donor 122_2_Mock	Average	Stdev	Gene	Donor 120_1_Knockout	Donor 120_2_Knockout	Donor 121_1_Knockout	Donor 121_2_Knockout	Donor 122_1_Knockout	Donor 122_2_Knockout	Donor 120_1_Scrambled	Donor 120_2_Scrambled	Donor 121_1_Scrambled	Donor 121_2_Scrambled	Donor 122_1_Scrambled	Donor 122_2_Scrambled	Average Knockout	Average scrambled
GZMK	557.999	591.759	502.021	501.762	571.12	577.147	149.173	155.198	152.849	149.455	162.169	157.959	352.384	208.414	GZMK	0.986568	1.14855	0.717977	0.716738	1.04952	1.07844	-0.975036	-0.946126	-0.957397	-0.973684	-0.91268	-0.932879	0.949634	-0.949634
LTB	940.484	907.132	1304.4	1370.61	1065.43	1094.21	259.565	255.326	374.023	416.971	246.927	267.62	708.558	444.576	LTB	0.521679	0.44666	1.34024	1.48917	0.802734	0.867462	-1.00994	-1.01947	-0.752481	-0.655877	-1.03836	-0.991817	0.911324	-0.911324
CXCR3	212.894	235.345	214.025	215.254	213.288	223.257	117.259	120.846	106.265	114.529	114.37	112.346	166.64	55.125	CXCR3	0.839081	1.24635	0.859604	0.881883	0.846228	1.02708	-0.895791	-0.830726	-1.09524	-0.945327	-0.948207	-0.984927	0.950037	-0.950037
RIMS3	25.0052	19.8204	16.3021	12.8385	20.4543	14.6415	6.55538	6.63395	5.99752	5.527	6.64723	5.95995	12.1986	6.93467	RIMS3	1.84676	1.09909	0.591734	0.0922795	1.19049	0.352277	-0.813766	-0.802437	-0.894212	-0.962062	-0.800521	-0.899629	0.862104	-0.862104
CCR4	214.149	159.654	156.517	139.749	184.889	139.004	73.1355	73.5937	77.5068	84.403	79.6444	72.5863	121.236	50.4639	CCR4	1.84117	0.761297	0.699132	0.366862	1.26136	0.3521	-0.953166	-0.944087	-0.866545	-0.729888	-0.824186	-0.96405	0.880321	-0.880321
LGMN	11.7421	14.6977	11.6617	12.3976	11.6909	14.4101	3.87725	5.25839	5.07139	5.23478	4.0983	5.46565	8.80049	4.27482	LGMN	0.688122	1.37951	0.669329	0.841473	0.67615	1.31224	-1.15168	-0.828597	-0.87234	-0.834119	-1.09997	-0.780112	0.927804	-0.927804
DAPP1	30.1503	30.6254	29.521	30.6857	30.515	28.5159	17.9664	19.6189	18.2064	19.3061	19.8554	19.1927	24.5133	5.78449	DAPP1	0.974505	1.05663	0.865714	1.06707	1.03756	0.691965	-1.1318	-0.84611	-1.0903	-0.900196	-0.805235	-0.919799	0.948908	-0.948908
NT5E	32.8778	29.5542	25.7181	26.6413	30.5069	27.6826	18.9493	17.5638	14.6457	14.6632	16.8441	15.9023	22.6291	6.818	NT5E	1.50319	1.01571	0.453062	0.588466	1.15544	0.741202	-0.539715	-0.742932	-1.17094	-1.16837	-0.848486	-0.98663	0.909511	-0.909511
CD27	415.293	403.984	336.789	312.313	413.594	386.951	222.251	231.168	196.655	192.27	218.9	219.752	295.827	91.4285	CD27	1.30667	1.18297	0.448023	0.180316	1.28808	0.996673	-0.804729	-0.707205	-1.08469	-1.13266	-0.841383	-0.832068	0.900455	-0.900455
FILIP1L	5.26097	3.48848	4.77719	4.32428	4.45137	3.14642	1.67954	1.57185	1.96845	1.89525	1.47884	1.29667	2.94494	1.4659	FILIP1L	1.57994	0.370791	1.24992	0.940953	1.02765	0.137443	-0.863229	-0.936692	-0.666141	-0.716079	-1.00014	-1.12441	0.884449	-0.884449
PACSIN1	6.45711	5.83253	2.76907	2.7445	5.49428	5.90325	0.913675	0.915595	0.907198	1.2298	1.18204	1.45993	2.98408	2.26893	PACSIN1	1.53069	1.25542	-0.0947629	-0.105591	1.10634	1.28659	-0.912505	-0.911658	-0.915359	-0.773176	-0.794225	-0.67175	0.829779	-0.829779
IKBKE	14.9274	17.0456	17.2759	20.1145	16.9872	17.3279	8.05236	8.85958	9.1046	11.7713	7.72173	9.7875	13.248	4.46561	IKBKE	0.376073	0.850427	0.901988	1.53764	0.837345	0.913641	-1.16347	-0.982706	-0.927839	-0.330678	-1.23751	-0.774914	0.902853	-0.902853
STYK1	17.2869	17.2612	14.9958	15.5588	17.4782	16.1331	9.87349	9.59033	7.53672	8.66017	10.2654	9.95047	12.8826	3.85689	STYK1	1.14195	1.13528	0.547923	0.693887	1.19155	0.842779	-0.780179	-0.853597	-1.38605	-1.09477	-0.678557	-0.76022	0.925561	-0.925561
SH3BP5	41.2972	38.925	42.7367	43.2801	39.6089	37.5954	25.2031	23.8436	27.9767	30.6313	24.2516	26.4243	33.4812	7.75593	SH3BP5	1.00775	0.701891	1.19334	1.26341	0.790078	0.530467	-1.06732	-1.2426	-0.709714	-0.367436	-1.19	-0.909864	0.91449	-0.91449
CCR2	49.3565	77.8598	40.5967	53.2063	50.8796	75.6157	24.1688	24.5253	18.7977	26.6295	19.9981	32.4894	41.177	20.5399	CCR2	0.398228	1.78593	-0.0282506	0.585657	0.472378	1.67667	-0.828052	-0.810698	-1.08955	-0.708251	-1.03111	-0.422961	0.815102	-0.815102
FUT7	163.242	178.674	191.374	205.877	184.766	187.783	109.295	113.097	131.432	135.562	109.521	105.196	151.318	37.737	FUT7	0.315963	0.724914	1.06144	1.44576	0.886346	0.966293	-1.11358	-1.01283	-0.526977	-0.417532	-1.10759	-1.22221	0.900119	-0.900119
CXCR6	114.751	122.297	100.883	110.339	118.347	123.984	74.3275	77.5786	60.5084	66.623	74.0324	74.9652	93.2196	23.9678	CXCR6	0.898364	1.21316	0.319723	0.714254	1.0484	1.28355	-0.788227	-0.652584	-1.3648	-1.10968	-0.800542	-0.761622	0.912908	-0.912908
SRSF6	31.6625	31.1487	34.9546	39.0784	35.6661	34.454	21.5907	22.4152	21.6086	25.536	20.8359	21.2842	28.3529	6.80222	SRSF6	0.486549	0.411014	0.970521	1.57676	1.07512	0.896925	-0.994113	-0.872911	-0.99149	-0.414119	-1.10508	-1.03918	0.902816	-0.902816
FOXP3	25.454	30.5709	28.8606	30.1092	30.1252	32.0486	18.4592	16.0982	17.0726	21.797	15.508	18.9106	23.7512	6.40873	FOXP3	0.265704	1.06414	0.797263	0.992085	0.994583	1.2947	-0.82575	-1.19415	-1.0421	-0.304924	-1.28623	-0.755309	0.901412	-0.901412
RBM3	41.6008	43.861	48.7355	55.9367	44.2572	46.4181	29.6274	27.8315	28.6935	34.536	28.1095	30.9594	38.3806	9.59202	RBM3	0.335719	0.571355	1.07954	1.83029	0.612663	0.837939	-0.912547	-1.09978	-1.0099	-0.400804	-1.07079	-0.773683	0.877918	-0.877918
RCN3	7.80776	5.70483	5.22615	4.44631	7.3584	5.45202	18.4466	20.3876	20.8506	17.9328	24.8118	20.7852	13.2675	7.81637	RCN3	-0.698501	-0.967543	-1.02878	-1.12855	-0.755991	-0.999887	0.662596	0.910922	0.970158	0.596857	1.47693	0.961793	-0.929876	0.929876
FSCN1	26.2419	22.7199	28.3933	24.5478	25.7054	19.7179	48.0613	48.1089	62.3352	53.3719	51.9365	45.6358	38.0647	14.8164	FSCN1	-0.797955	-1.03566	-0.652745	-0.912295	-0.834159	-1.23827	0.674703	0.677916	1.63809	1.03313	0.936251	0.511	-0.911848	0.911848
FCER2	3.37756	3.81543	3.22642	2.60855	3.778	3.80406	11.8287	9.70555	18.0059	13.7865	16.229	14.2033	8.69741	5.85967	FCER2	-0.907875	-0.833149	-0.933668	-1.03911	-0.839536	-0.835089	0.534374	0.172048	1.58858	0.868488	1.28532	0.939624	-0.898072	0.898072
QPRT	22.209	19.3864	18.1674	15.4052	20.5457	18.549	30.6196	33.3726	32.6977	33.9406	32.1414	33.6149	25.8875	7.36169	QPRT	-0.499671	-0.883099	-1.04868	-1.4239	-0.725614	-0.996844	0.642813	1.01676	0.925095	1.09392	0.849528	1.04969	-0.929635	0.929635
TSC22D3	59.8002	52.9694	56.9471	50.605	55.9227	48.9693	84.1519	81.4211	104.342	90.4653	101.746	86.0994	72.7867	20.6351	TSC22D3	-0.62934	-0.960369	-0.767607	-1.07495	-0.817251	-1.15422	0.550774	0.418433	1.52922	0.856726	1.40343	0.645151	-0.900622	0.900622
PYCR1	25.1734	23.2988	25.3813	23.3444	26.7106	22.1303	38.4595	37.2209	46.2956	38.8264	43.223	36.6677	32.2277	8.70473	PYCR1	-0.810393	-1.02575	-0.786508	-1.02051	-0.633801	-1.15998	0.715918	0.573619	1.61613	0.758062	1.26314	0.510072	-0.906157	0.906157
RASGRP4	7.93196	7.47653	8.68506	7.90203	8.37629	8.43987	15.1323	11.5301	17.3112	16.2927	15.1361	15.0808	11.6079	3.87004	RASGRP4	-0.949849	-1.06753	-0.755253	-0.957585	-0.835038	-0.818609	0.910676	-0.0201104	1.4737	1.21053	0.911679	0.897391	-0.897311	0.897311
KDELR3	5.64912	5.70259	5.03753	3.67758	4.30222	3.69814	9.84989	12.3984	14.7096	10.0173	14.0294	12.3364	8.45069	4.21061	KDELR3	-0.66536	-0.652659	-0.810609	-1.13359	-0.985243	-1.12871	0.332303	0.937573	1.48646	0.372069	1.32493	0.922839	-0.896028	0.896028
ACTN1	21.2001	19.1049	20.5555	18.9513	19.8681	15.3025	31.822	30.164	31.1429	31.722	26.8997	26.3758	24.4257	5.90516	ACTN1	-0.54624	-0.901055	-0.655398	-0.927051	-0.771799	-1.54496	1.25251	0.971745	1.13751	1.23557	0.418949	0.330224	-0.891084	0.891084
HSPB1	240.61	216.585	210.423	185.476	261.397	217.816	394.92	420.531	346.047	305.903	398.899	357.085	296.308	84.4437	HSPB1	-0.659581	-0.94409	-1.01706	-1.3125	-0.413414	-0.929515	1.16779	1.47108	0.589021	0.113627	1.2149	0.719739	-0.87936	0.87936
PHLDA2	56.1508	45.5058	40.9875	34.7511	48.4991	35.0167	75.5376	88.5643	76.9961	69.4819	82.4812	72.2747	60.5206	19.2336	PHLDA2	-0.227193	-0.780651	-1.01557	-1.33982	-0.625023	-1.326	0.780769	1.45806	0.8566	0.46592	1.14179	0.611126	-0.88571	0.88571
CERCAM	18.1214	16.0581	14.7108	11.5311	15.4023	13.1637	22.1823	22.8248	22.7114	22.1636	24.718	23.4854	18.9227	4.59146	CERCAM	-0.174533	-0.623892	-0.917349	-1.60987	-0.766735	-1.2543	0.709912	0.849863	0.825157	0.705839	1.26219	0.993722	-0.891113	0.891113
CTH	13.8281	13.082	12.2032	12.2179	12.096	12.1286	20.3132	19.0216	20.2256	20.077	18.5484	17.8904	15.9693	3.62379	CTH	-0.590898	-0.796778	-1.03928	-1.03523	-1.06886	-1.05987	1.19871	0.842293	1.17454	1.13354	0.711696	0.530136	-0.93182	0.93182
RHOB	64.3502	54.0604	50.7365	45.6338	49.1985	37.3241	85.5816	84.1887	83.3027	74.6936	81.9687	65.1662	64.6838	17.114	RHOB	-0.0194893	-0.620742	-0.814964	-1.11312	-0.90483	-1.59868	1.2211	1.13971	1.08794	0.584892	1.00999	0.0281897	-0.845304	0.845304
CD68	88.6258	83.5673	63.7511	54.9345	79.5583	69.7214	123.799	116.668	113.009	97.5529	141.793	116.77	95.8125	26.8258	CD68	-0.267903	-0.456471	-1.19517	-1.52383	-0.605919	-0.972612	1.04327	0.777435	0.641035	0.0648772	1.71404	0.781254	-0.836985	0.836985
NCS1	10.6831	8.46799	7.68077	7.0241	9.97191	6.72593	14.8914	17.6365	13.6275	12.4099	14.9058	12.362	11.3656	3.51938	NCS1	-0.193916	-0.823325	-1.04701	-1.23359	-0.396	-1.31832	1.00183	1.78184	0.642694	0.296739	1.00593	0.283126	-0.83536	0.83536
LRP11	4.03671	4.09205	3.50942	3.62547	3.86872	3.95232	5.55623	5.58338	6.7418	6.99703	5.56527	6.11082	4.96994	1.2597	LRP11	-0.740836	-0.696899	-1.15942	-1.06729	-0.874193	-0.807826	0.465422	0.486977	1.40658	1.60919	0.472601	0.905684	-0.891076	0.891076
SERPINE2	11.5792	10.228	8.53487	7.43401	10.3784	7.48528	15.6418	17.5285	17.483	12.6103	17.1192	14.0855	12.509	3.82449	SERPINE2	-0.243112	-0.59642	-1.03913	-1.32697	-0.557105	-1.31357	0.819143	1.31247	1.30055	0.0264965	1.20545	0.412201	-0.846051	0.846051
TMEM59L	0.724979	0.930643	0.477431	0.301543	0.737212	0.614496	1.95789	2.1306	3.45379	2.31051	3.17921	3.14963	1.66399	1.17057	TMEM59L	-0.802187	-0.626491	-1.01366	-1.16392	-0.791737	-0.896571	0.251074	0.398617	1.52899	0.552305	1.29443	1.26915	-0.882429	0.882429
RIPK2	6.80854	6.7509	4.79295	5.10229	5.92072	6.10262	9.90421	10.6131	9.76619	9.88234	9.32955	10.5938	7.96394	2.23976	RIPK2	-0.515855	-0.54159	-1.41577	-1.27765	-0.912246	-0.831033	0.866287	1.18277	0.804662	0.856521	0.609714	1.17419	-0.91569	0.91569
																Z score
